# Supplementary material for: SNARE disassembly requires Sec18/NSF side loading
Source: Nat Struct Mol Biol. 2025 Jul 2;32(9):1708–20. doi: 10.1038/s41594-025-01590-w (PMC12440825; doi:10.1038/s41594-025-01590-w)
Supplement: Supplementary file 4 — Source data for Fig. 5d and Extended Data Figs. 5c,d,e,h and 6j. [file 41594_2025_1590_MOESM4_ESM.xlsx]

## Sheet: Fig. 5H
	Replicate 1
	Raw								Adjusted						Average Adjusted
	Time (min)	WT Mg2+	WT EDTA	CX Mg2+	CX EDTA				Time (min)	WT Mg2+	WT EDTA	CX Mg2+	CX EDTA		Time (min)	WT Mg2+	WT EDTA	CX Mg2+	CX EDTA
	0	5191.87	5191.87	18650	18650				0	0	0	0	0		0	0	0	0	0
	0.166667	12655.2		24797					0.166667	0.431078		0.268284			0.166667	0.373791		0.357774
	0.5	16868.8		29952.3					0.5	0.674453		0.493292			0.5	0.593895		0.567062
	1	15653.7		29857.4					1	0.604268		0.489147			1	0.597459		0.580411
	2	15892.9		32083.8					2	0.618084		0.58632			2	0.661894		0.727178
	3	16363.2		34408.4					3	0.645248		0.687776			3	0.630951		0.758035
	5	17650.1		35082.5					5	0.71958		0.717197			5	0.724012		0.759195
	10	15793.1		33967.1					10	0.612321		0.668515			10	0.647824		0.766395
	20	18461.1		36567.2					20	0.76642		0.782			20	0.745923		0.817019
	30	19607.8		38362.7					30	0.832657		0.860364			30	0.759007		0.87835
	45	21997.4		39513.8					45	0.970678		0.910603			45	0.89657		0.956864
	60	22505.1	12936.2	41562	25618.1				60	1	0.447305	1	0.304122		60	1	0.152177	1	0.196333
	Replicate 2
	Raw								Adjusted						stdev Adjusted
	Time (min)	WT Mg2+	WT EDTA	CX Mg2+	CX EDTA				Time (min)	WT Mg2+	WT EDTA	CX Mg2+	CX EDTA		Time (min)	WT Mg2+	WT EDTA	CX Mg2+	CX EDTA
	0	5327.34	5327.34	15687.2	15687.2				0	0	0	0	0		0	0	0	0	0
	0.166667	15731		32470					0.166667	0.421051		0.528109			0.166667	0.0906787		0.147578
	0.5	19407.2		37120.2					0.5	0.569833		0.674438			0.5	0.0716252		0.0951337
	1	20374		37771					1	0.608962		0.694917			1	0.0160323		0.104835
	2	21963.5		41548.8					2	0.673293		0.813795			2	0.0393687		0.123056
	3	20147		39304					3	0.599775		0.743158			3	0.0270302		0.0787587
	5	20846.4		40797.2					5	0.628081		0.790144			5	0.0982223		0.0377077
	10	20923.4		42169.6					10	0.631198		0.833329			10	0.0461212		0.0866557
	20	24363.4		40748.4					20	0.770418		0.788607			20	0.0390161		0.0550325
	30	23416.9		43302.5					30	0.732112		0.86898			30	0.064551		0.024079
	45	27023.2		44159.1					45	0.878065		0.895932			45	0.0668069		0.0931208
	60	30036	5798.17	47466.2	21966.9				60	1	0.0190552	1	0.197607		60	0	0.255996	0	0.108431
	Replicate 3
	Raw								Adjusted
	Time (min)	WT Mg2+	WT EDTA	CX Mg2+	CX EDTA				Time (min)	WT Mg2+	WT EDTA	CX Mg2+	CX EDTA		stdev Adjusted
	0	3315.18	3315.18	17284.7	17284.7				0	0	0	0	0		Time (min)	WT Mg2+	WT EDTA	CX Mg2+	CX EDTA
	0.166667	7045.65		23157.1					0.166667	0.269244		0.276929			0	0	0	0	0
	0.5	10761		28596.9					0.5	0.537399		0.533457			0.166667	0.0523534		0.0852041
	1	11339.5		29099.7					1	0.579146		0.55717			0.5	0.0413528		0.0549255
	2	12935		33855					2	0.694306		0.781419			1	0.00925623		0.0605267
	3	12291.1		35164.5					3	0.647831		0.843172			2	0.0227295		0.0710463
	5	14737.2		33618.1					5	0.824376		0.770244			3	0.0156059		0.0454714
	10	13013.3		34192.7					10	0.699953		0.797342			5	0.0567087		0.0217705
	20	13026.8		35955					20	0.70093		0.880451			10	0.0266281		0.0500307
	30	13183.7		36490.6					30	0.712252		0.905705			20	0.0225259		0.031773
	45	14967.1		39848.5					45	0.840965		1.06406			30	0.0372685		0.013902
	60	17170.5	3179	38490.1	19135.4				60	1	-0.00982803	1	0.0872707		45	0.038571		0.0537633
															60	0	0.147799	0	0.0626028

## Sheet: Ext. 5C and all raw disassembly
Sec18 + ySNARE				NSF+ySNARE				Sec18+nSNARE				NSF_nSNARE				Legend
plate1	plate2	plate3		plate1	plate2	plate3		plate1	plate2	plate3		plate1	plate2	plate3		Time
0.7208	0.7218	0.7238		0.723	0.7266	0.7218		0.7216	0.7226	0.7194		0.7238	0.758	0.7224		raw Fluorescent value
694140	950484	690303		760886	607678	910704		494230	473250	472561		678635	645745	647006
0.8504	0.9222	0.8542		0.8534	0.8666	0.8514		0.8526	0.8526	0.8594		0.855	0.8948	0.8536
1.97579e+06	1.40351e+06	1729050		1.69563e+06	1.79312e+06	1.61385e+06		944616	922569	929191		1.09491e+06	1.12118e+06	1090657
0.9816	1.0626	0.9958		0.9946	1.0054	0.9818		1.0792	1.0722	0.9882		0.9934	1.034	1.072
2730877	2.38769e+06	1.91514e+06		2.62677e+06	2.62729e+06	2.66686e+06		1.39378e+06	1.33525e+06	1.3639e+06		1.63007e+06	1.58472e+06	1.53262e+06
1.1208	1.2034	1.1246		1.1332	1.1358	1.1234		1.2222	1.213	1.2074		1.135	1.1648	1.212
3.15999e+06	2.86039e+06	3.17771e+06		3.0322e+06	3.25693e+06	3.30615e+06		1.80606e+06	1.77348e+06	1.74909e+06		1.9684e+06	1855375	1.82957e+06
1.2616	1.3334	1.2542		1.2634	1.2662	1.2514		1.3532	1.345	1.349		1.2634	1.296	1.3432
5.89531e+06	5.67214e+06	5.85286e+06		6.14915e+06	6290070	6.19902e+06		3.26324e+06	3.16002e+06	3.09068e+06		3.49408e+06	3.274e+06	3.20948e+06
1.452	1.473	1.4646		1.3938	1.4462	1.4322		1.4916	1.4834	1.4786		1.3938	1.434	1.4744
820372	1.30768e+06	1.1809e+06		1.23995e+06	912348	1.12837e+06		512748	470782	467983		663552	639576	622123
1.5928	1.6126	1.5958		1.5336	1.5758	1.5722		1.6316	1.6234	1.6098		1.6092	1.574	1.6128
2.19195e+06	1.41542e+06	1295694		1.53022e+06	1.65747e+06	1.82302e+06		933177	919004	887800		1.14584e+06	1.09606e+06	1082590
1.7336	1.7426	1.7262		1.7172	1.7078	1.7026		1.7618	1.7538	1.749		1.745	1.7044	1.7528
2.66644e+06	2276524	2360567		2617403	2177629	2040682		1.38637e+06	1.29428e+06	1.31932e+06		1.62122e+06	1.47065e+06	1.45023e+06
1.8616	1.9242	1.8654		1.8542	1.8466	1.8322		1.8922	1.8842	1.8794		1.8844	1.8948	1.8832
3404703	3227643	3.01148e+06		3.21097e+06	3.32173e+06	3.11269e+06		1.8004e+06	1.6863e+06	1.72664e+06		1.88719e+06	1823344	1.80828e+06
2.0024	2.063	2.0046		1.9942	1.9766	1.973		2.0322	2.0242	2.0098		2.0242	2.0364	2.0232
6.32272e+06	5550511	5474637		6.10003e+06	6370758	6.26947e+06		3.15612e+06	3162581	3.04667e+06		3.43583e+06	3.30215e+06	3.24677e+06
2.1416	2.193	2.135		2.1242	2.107	2.1122		2.2222	2.2138	2.1498		2.1542	2.1648	2.2128
745466	710519	795706		787090	620164	724669		450345	473244	459853		683251	631853	631707
2.2728	2.3234	2.2654		2.2546	2.247	2.2426		2.3526	2.3442	2.3506		2.2846	2.2952	2.344
1.90748e+06	1574799	1.703e+06		1.5938e+06	1.71648e+06	1988332		925994	851238	888824		1.13459e+06	1081129	1.05508e+06
2.4536	2.4638	2.4718		2.3958	2.4522	2.433		2.4926	2.4846	2.4818		2.4248	2.4348	2.4832
3.01167e+06	2.47588e+06	2088110		2.75967e+06	2820912	2487652		1.39511e+06	1.27209e+06	1.35565e+06		1625184	1.57819e+06	1.54027e+06
2.5928	2.6034	2.6054		2.5362	2.589	2.573		2.6226	2.6242	2.6202		2.5546	2.5652	2.6232
3.68837e+06	2.91433e+06	2759278		3.33537e+06	3.54989e+06	3.48584e+06		1.80268e+06	1.76015e+06	1.75807e+06		1972539	1878956	1.84489e+06
2.7224	2.7338	2.7358		2.6648	2.7278	2.7034		2.753	2.7562	2.7602		2.745	2.6956	2.7536
6.04726e+06	5.6737e+06	5.30887e+06		6262981	6321369	5.99639e+06		3.26738e+06	3.14781e+06	3.14456e+06		3472341	3344362	3.24555e+06
3.6344	3.715	3.6814		3.577	3.6382	3.6154		3.6736	3.677	3.6722		3.7562	3.6372	3.6656
855165	1.10561e+06	246565		600888	860920	960961		490086	483705	500705		643926	648131	635209
3.8056	3.8554	3.8182		3.716	3.8102	3.7546		3.834	3.8158	3.8114		3.886	3.7764	3.7968
2.30273e+06	1679402	1.36372e+06		1.5336e+06	1.36151e+06	1.77187e+06		936435	912057	911847		1.10694e+06	1.03373e+06	1.09348e+06
3.9448	4.069	3.9478		3.9474	3.9398	3.8946		3.9738	3.9558	3.941		4.016	3.9812	3.9352
2231054	1.96559e+06	2.22615e+06		2.25971e+06	2.50774e+06	1.98763e+06		1.39696e+06	1.33051e+06	1.34579e+06		1.61539e+06	1.54749e+06	1.49543e+06
4.0744	4.2058	4.079		4.0762	4.079	4.0346		4.1052	4.0866	4.0834		4.1466	4.1172	4.0752
3.38181e+06	3.02573e+06	3.46081e+06		3.30946e+06	3363402	3.23e+06		1.83293e+06	1.7647e+06	1.77239e+06		1.96832e+06	1.8613e+06	1.82408e+06
4.204	4.3458	4.2174		4.2066	4.219	4.165		4.2938	4.2878	4.2114		4.2866	4.2572	4.2872
6075365	5.42699e+06	5321516		6277306	6172929	6.2246e+06		3.26e+06	3.17217e+06	3062095		3495189	3.30065e+06	3.23927e+06
4.3448	4.4754	4.3574		4.3464	4.3486	4.3066		4.4344	4.4262	4.4218		4.4266	4.3972	4.4256
934317	1.16619e+06	905674		734494	1.1579e+06	633772		469296	481047	476824		662835	599488	627200
4.484	4.6058	4.4878		4.4766	4.479	4.445		4.5644	4.5562	4.5618		4.5568	4.5268	4.5552
2101058	1.51917e+06	1.64763e+06		1.54808e+06	1.56199e+06	1.57305e+06		938923	873230	913406		1152750	1104622	1.04465e+06
4.6648	4.7458	4.6782		4.607	4.6594	4.645		4.695	4.6866	4.6922		4.6972	4.6676	4.6856
2.55926e+06	1.94172e+06	2249572		2.59896e+06	2.49502e+06	2.48565e+06		1.41125e+06	1310813	1334830		1.57183e+06	1.48703e+06	1.45759e+06
4.8072	4.8858	4.8198		4.747	4.7894	4.7858		4.8352	4.8282	4.8226		4.897	4.8076	4.8272
3.52571e+06	2.97912e+06	2.64482e+06		2907171	3.42346e+06	3.37436e+06		1.79745e+06	1.6865e+06	1.73195e+06		1.88812e+06	1778249	1.81278e+06
4.9448	5.0162	4.9478		4.951	4.9198	4.925		4.965	4.9666	4.9626		5.0274	4.9376	4.9656
5679135	5.15272e+06	5456344		5.95923e+06	6086941	6.13363e+06		3.15478e+06	3.10439e+06	3.09881e+06		3.41542e+06	3.26593e+06	3247185
5.0744	5.2066	5.0782		5.0874	5.0598	5.0554		5.0954	5.097	5.1026		5.1676	5.118	5.096
993914	660032	1.24749e+06		843538	988318	929283		461266	443324	434624		681303	602194	627464
5.2056	5.3466	5.2182		5.2276	5.1998	5.1858		5.2354	5.237	5.2322		5.3074	5.258	5.2264
2.32044e+06	1.53425e+06	1.27024e+06		1.76893e+06	1.76546e+06	1.63725e+06		926689	875717	876792		1.14763e+06	1.0972e+06	1061395
5.3464	5.4762	5.3486		5.3676	5.3298	5.3258		5.4354	5.4282	5.373		5.4376	5.388	5.4264
2.30788e+06	2.23687e+06	2.31713e+06		2.25587e+06	2267778	2.62303e+06		1387349	1274105	1.34085e+06		1.62491e+06	1.52802e+06	1.55273e+06
5.476	5.607	5.479		5.4978	5.4602	5.4562		5.5672	5.5594	5.5626		5.5678	5.5184	5.5568
3018372	2983268	3.41099e+06		3277482	3218147	3321827		1.83488e+06	1.69533e+06	1.78165e+06		1.94973e+06	1.886e+06	1.82601e+06
5.6664	5.777	5.6862		5.638	5.6662	5.6482		5.7058	5.6978	5.693		5.708	5.6584	5.6864
6.27777e+06	5767136	5332667		6389875	6.40365e+06	6340733		3.27938e+06	3179742	3117428		3.48471e+06	3343034	3.24453e+06
6.5864	6.6978	6.6014		6.549	6.5822	6.5682		6.6168	6.6086	6.6442		6.63	6.5704	6.608
1004617	1.05773e+06	760183		888855	962996	1.33942e+06		465708	494201	482467		661388	622779	660451
6.8072	6.8698	6.8398		6.7204	6.8214	6.8074		6.7884	6.7802	6.8162		6.769	6.7092	6.78
2.17534e+06	1.89314e+06	1.4936e+06		1.62316e+06	1.60322e+06	1.78078e+06		937212	893428	930270		1.10842e+06	1103973	1.09994e+06
6.9384	7.0082	6.9806		6.8502	6.9618	6.9378		6.9182	6.9098	6.9554		6.9892	6.8396	6.908
2.42686e+06	2.07707e+06	2.23043e+06		2369605	2.78428e+06	2.46481e+06		1.42737e+06	1.36964e+06	1.34542e+06		1.62952e+06	1575510	1.51918e+06
7.0776	7.1494	7.1214		7.0854	7.1014	7.069		7.0574	7.049	7.0866		7.131	6.97	7.0392
3.53175e+06	2.91956e+06	3.29698e+06		3277512	3.05227e+06	3.24658e+06		1.79722e+06	1.77386e+06	1.79121e+06		1.96494e+06	1.86473e+06	1.80344e+06
7.2184	7.3586	7.2502		7.2294	7.2318	7.2082		7.1972	7.189	7.225		7.2594	7.1956	7.1784
6.07666e+06	5796027	5794707		6420201	6.14612e+06	6.14955e+06		3.2541e+06	3147434	3.09078e+06		3.50134e+06	3.24553e+06	3.2279e+06
7.348	7.489	7.3806		7.3598	7.3722	7.3378		7.3272	7.319	7.365		7.3898	7.33	7.3184
649672	1.1563e+06	684776		606466	1.06983e+06	1.30558e+06		497650	473034	472323		672958	631177	613762
7.4776	7.629	7.5206		7.5008	7.5122	7.4682		7.5076	7.4998	7.4946		7.53	7.47	7.5008
2002118	1.38109e+06	1.52323e+06		1.81297e+06	1.32342e+06	1.81648e+06		923500	883996	865007		1.14812e+06	1.10275e+06	1.04975e+06
7.6184	7.7586	7.6606		7.6396	7.6438	7.6082		7.648	7.6394	7.7058		7.6712	7.61	7.6384
2.55753e+06	1.89358e+06	2.3969e+06		2.71907e+06	2549462	2.50091e+06		1.35287e+06	1.33809e+06	1.28486e+06		1.56751e+06	1496577	1.49132e+06
7.8136	7.889	7.843		7.7698	7.8326	7.813		7.7778	7.7698	7.845		7.7998	7.7404	7.78
3.16548e+06	3235655	2988044		2754460	3.28485e+06	3.26622e+06		1.79666e+06	1.68056e+06	1.7295e+06		1887152	1.80889e+06	1.78034e+06
7.948	8.029	7.9814		7.9002	7.9726	7.9506		7.908	7.9002	7.9754		7.9302	7.8708	7.9088
5476037	5094170	5422063		6.18604e+06	6.25635e+06	6091743		3172367	3.12731e+06	3.06493e+06		3445893	3284189	3.24205e+06
8.0888	8.169	8.1214		8.0404	8.1026	8.089		8.0482	8.0402	8.1058		8.1302	8.0108	8.0392
919158	1072190	860260		1.1185e+06	461226	707440		465423	476258	453298		683045	613952	634860
8.228	8.3618	8.2518		8.2302	8.2342	8.229		8.1882	8.1802	8.2458		8.2616	8.1508	8.1792
2.33494e+06	1.86974e+06	1.80072e+06		1.7513e+06	1.50528e+06	1.69248e+06		922509	857044	866618		1.14501e+06	1.08862e+06	1.07165e+06
8.3576	8.4998	8.3918		8.3608	8.3734	8.3586		8.3182	8.3098	8.3858		8.4008	8.3412	8.3088
2.68832e+06	2.5058e+06	2110783		2.17015e+06	2.74657e+06	2776003		1.40019e+06	1273527	1.35262e+06		1.62445e+06	1.55309e+06	1.52324e+06
8.4888	8.6398	8.5334		8.5008	8.513	8.4994		8.4486	8.4402	8.5162		8.5406	8.4812	8.4392
3301261	2.87e+06	3.08498e+06		3.43568e+06	3.10106e+06	3.14464e+06		1.79919e+06	1.75738e+06	1.72848e+06		1.97058e+06	1.88875e+06	1.8305e+06
8.6296	8.7698	8.6614		8.6406	8.6434	8.6394		8.6486	8.6402	8.7138		8.6708	8.6112	8.64
6.32463e+06	5.7201e+06	5785906		6326781	6.22282e+06	6227447		3.25986e+06	3.19897e+06	3.139e+06		3.45025e+06	3.31533e+06	3.25677e+06
9.5992	9.6806	9.6326		9.5516	9.6246	9.601		9.6542	9.6458	9.6282		9.5826	9.5232	9.6848
959256	1.22882e+06	613461		792615	1.05328e+06	949696		479822	473388	481363		674873	635586	636603
9.772	9.853	9.8046		9.712	9.7962	9.7402		9.8216	9.8134	9.8674		9.722	9.662	9.8208
2.00148e+06	1.43701e+06	1430452		1.6474e+06	1.68755e+06	1577962		937224	889724	923433		1144764	1.131e+06	1.10868e+06
9.9592	9.991	9.9902		9.8532	9.9798	9.9586		9.9602	9.9522	9.9986		9.8632	9.7924	9.9632
2.68155e+06	2.18966e+06	2.21538e+06		2531367	2.41367e+06	2.57906e+06		1.42128e+06	1346928	1.36538e+06		1.62974e+06	1.5471e+06	1.52844e+06
10.1016	10.121	10.123		9.992	10.115	10.1026		10.1016	10.0934	10.1378		10.0038	9.9344	10.1008
3.31608e+06	3.35615e+06	3.23507e+06		3.09585e+06	3.0557e+06	3.07708e+06		1859327	1773518	1750340		1.96564e+06	1.85633e+06	1.82921e+06
10.2296	10.2514	10.2638		10.1222	10.255	10.2306		10.2304	10.2218	10.2674		10.2034	10.0628	10.2312
6.22491e+06	5414201	5.71001e+06		6045619	6.24124e+06	6.07945e+06		3.2299e+06	3.17811e+06	3054108		3.50023e+06	3.26483e+06	3.23649e+06
10.3608	10.3914	10.403		10.302	10.3846	10.3714		10.3706	10.3522	10.3978		10.3426	10.1932	10.3616
747421	857377	853904		945008	1.24187e+06	1.144e+06		484874	460903	486301		674222	601441	583428
10.5	10.5714	10.5334		10.4424	10.5154	10.5106		10.5104	10.4922	10.5378		10.4826	10.4096	10.5016
1.94548e+06	1.62789e+06	1.45704e+06		1.91406e+06	1.46243e+06	1.54861e+06		955161	893411	870216		1.117e+06	1.10667e+06	1.06662e+06
10.6312	10.7018	10.6638		10.5736	10.6554	10.6426		10.7234	10.7146	10.6778		10.614	10.5444	10.6312
2.83142e+06	2387424	2.51702e+06		2.15368e+06	2.50393e+06	2.38411e+06		1.35363e+06	1.34992e+06	1.33003e+06		1.59834e+06	1.49939e+06	1.4843e+06
10.7608	10.8438	10.8046		10.713	10.7954	10.7818		10.861	10.8546	10.8698		10.753	10.6752	10.8224
3.06633e+06	2.71865e+06	2.58456e+06		3.17068e+06	3211455	3353938		1.81026e+06	1.70479e+06	1.73569e+06		1.88656e+06	1.81939e+06	1825311
10.9016	10.9818	10.9342		10.8532	10.9254	10.9218		11.001	10.993	11.0082		10.893	10.8136	10.9616
6029904	5.45226e+06	5578551		6.16135e+06	5.99833e+06	5804527		3.16231e+06	3.11644e+06	3071628		3.40553e+06	3264397	3.23581e+06
11.1016	11.1122	11.1246		10.983	11.1158	11.1018		11.131	11.123	11.1482		11.0232	10.9536	11.1024
956030	1.00915e+06	1.08532e+06		652242	586517	761490		484237	459633	446131		677008	623923	617292
11.2312	11.2426	11.2646		11.1134	11.2558	11.233		11.2614	11.253	11.2786		11.1536	11.0836	11.232
2.32009e+06	1.36356e+06	1.88465e+06		1.6399e+06	1.58916e+06	1.61097e+06		939456	898760	883775		1.17421e+06	1.09596e+06	1.08226e+06
11.372	11.3826	11.4062		11.2536	11.3878	11.3722		11.4014	11.3938	11.409		11.3434	11.2252	11.3744
2.45882e+06	2.23484e+06	2085926		2.425e+06	2.70723e+06	2.84529e+06		1.39912e+06	1.2527e+06	1.35122e+06		1641918	1.54211e+06	1.53479e+06
11.5112	11.5758	11.535		11.4452	11.5262	11.5122		11.5314	11.5234	11.549		11.4736	11.364	11.512
3.44483e+06	3531182	3216030		3.80214e+06	3077109	3.14754e+06		1.82576e+06	1736206	1.75681e+06		1.93668e+06	1.87993e+06	1.85653e+06
11.6408	11.713	11.675		11.574	11.6662	11.6426		11.662	11.6538	11.6786		11.604	11.5544	11.6424
6223264	5986114	5.64833e+06		5.8212e+06	6.30556e+06	6.174e+06		3262112	3.20398e+06	3.12998e+06		3.46321e+06	3.34061e+06	3.27198e+06
12.5544	12.7138	12.5862		12.5158	12.5782	12.5642		12.5828	12.5746	12.6594		12.5248	12.5568	12.5648
626870	877179	877227		1.04182e+06	1.03301e+06	1.13402e+06		485732	454403	478090		681455	655212	641662
12.6936	12.8538	12.7574		12.655	12.7174	12.7034		12.7546	12.7466	12.8322		12.6968	12.6956	12.704
1.84372e+06	1.6272e+06	1.375e+06		1.64609e+06	1.40846e+06	1.33454e+06		954993	901236	914726		1.10166e+06	1.11786e+06	1.11267e+06
12.8344	13.0142	12.887		12.796	12.8478	12.8442		12.9528	12.945	13.0162		12.836	12.8252	12.9208
2.81953e+06	1.90823e+06	2.43675e+06		2370504	2.44366e+06	2629154		1.39563e+06	1.36632e+06	1.37879e+06		1.64235e+06	1.56461e+06	1537059
12.964	13.1546	13.0262		12.927	12.9894	12.9754		13.0832	13.0754	13.1522		12.9672	12.9556	13.0536
3.05424e+06	3120583	2.85703e+06		3.23719e+06	3487384	3.41626e+06		1.82008e+06	1.76833e+06	1.76829e+06		1.97296e+06	1856158	1.81553e+06
13.1736	13.2942	13.203		13.0654	13.1926	13.1738		13.2234	13.2154	13.2906		13.1054	13.096	13.184
5813781	5.9306e+06	5515336		6019678	6188474	6.08756e+06		3.25078e+06	3180272	3.05141e+06		3.51661e+06	3.24709e+06	3.22131e+06
13.3128	13.4242	13.3366		13.2054	13.3282	13.3138		13.3634	13.3554	13.4306		13.2454	13.2356	13.324
689301	807526	1.01713e+06		1.02181e+06	532757	740835		480796	445187	470439		656369	622636	612055
13.444	13.5546	13.467		13.3354	13.4682	13.4442		13.4936	13.485	13.561		13.4192	13.366	13.4544
1.75365e+06	1.76041e+06	1.71159e+06		1.7124e+06	1.66368e+06	1.7536e+06		944787	898157	883021		1.13181e+06	1.09326e+06	1.06895e+06
13.5736	13.7746	13.607		13.5174	13.6082	13.5754		13.6352	13.6154	13.6914		13.5558	13.4964	13.5856
2.48259e+06	2.2094e+06	1.88503e+06		2.66944e+06	2.58715e+06	2.61709e+06		1.36968e+06	1.33719e+06	1.3214e+06		1.61586e+06	1.49079e+06	1486930
13.716	13.905	13.7382		13.656	13.7382	13.7146		13.7736	13.757	13.8314		13.6958	13.6964	13.7248
3.10501e+06	3.25736e+06	2.60917e+06		3.32456e+06	2.9917e+06	2.74151e+06		1789857	1671515	1.71924e+06		1893441	1.80606e+06	1.81943e+06
13.8536	14.0354	13.867		13.7858	13.8686	13.8546		13.9558	13.9486	13.9714		13.8258	13.8264	13.8648
5.93007e+06	4900547	5.80202e+06		5.86197e+06	6107851	6157232		3.16776e+06	3.11433e+06	3.06761e+06		3433047	3.26121e+06	3238152
13.9832	14.1754	14.0078		13.9162	14.0086	13.985		14.0942	14.0862	14.1618		13.9562	13.9568	14.0552
806733	824853	581972		769189	990321	1.15507e+06		490860	454640	457423		684108	630462	632916
14.124	14.305	14.147		14.0564	14.1386	14.125		14.2342	14.2258	14.3018		14.0964	14.0968	14.1952
1.8472e+06	1.64291e+06	1626087		1680044	1.58639e+06	1.57387e+06		910901	883093	882803		1.14312e+06	1086842	1.11362e+06
14.316	14.4358	14.3374		14.1962	14.339	14.3154		14.3644	14.3578	14.4418		14.2364	14.2276	14.3352
2.64325e+06	2.06177e+06	2.12955e+06		2.48579e+06	2.49588e+06	2.17018e+06		1392044	1.26499e+06	1.35057e+06		1.63379e+06	1.57077e+06	1.5109e+06
14.4472	14.5758	14.4798		14.3264	14.479	14.445		14.4948	14.4866	14.5714		14.3666	14.3588	14.4656
3.5342e+06	3.11124e+06	3394313		3.30529e+06	3.31081e+06	3.38571e+06		1.83682e+06	1.76342e+06	1.77835e+06		1.95893e+06	1.88166e+06	1.85026e+06
14.5848	14.7802	14.6174		14.4568	14.6094	14.5858		14.6348	14.6266	14.7026		14.5568	14.4972	14.5952
6018810	5.87156e+06	5260953		6.44347e+06	6386570	6.28857e+06		3.23528e+06	3.19625e+06	3.11903e+06		3.47698e+06	3319777	3.27575e+06
15.4952	15.6966	15.5294		15.3678	15.5214	15.4978		15.5468	15.5378	15.613		15.5982	15.4292	15.5064
913255	1.15965e+06	878680		756678	788140	831819		490770	466365	493323		645720	640656	645928
15.668	15.917	15.6686		15.5394	15.6606	15.6362		15.6856	15.709	15.7842		15.7278	15.5684	15.6784
1.93945e+06	1653214	1.4992e+06		1.69277e+06	1.89381e+06	1.71449e+06		948273	906407	931884		1.13651e+06	1.12219e+06	1.09067e+06
15.7976	16.057	15.799		15.7498	15.8014	15.7666		15.8158	15.8386	15.9138		15.8582	15.7804	15.808
2.81392e+06	2.0131e+06	1.84535e+06		2.19342e+06	2454631	2.5322e+06		1.39791e+06	1.35512e+06	1.35221e+06		1.62808e+06	1.57282e+06	1549076
15.9288	16.1874	15.9406		15.8882	15.9406	15.897		15.9462	15.9778	16.045		15.998	15.9204	15.9392
3.24755e+06	3039265	3.14702e+06		3.28898e+06	3.02399e+06	3053665		1.84858e+06	1.74922e+06	1.76925e+06		1.96977e+06	1.85705e+06	1.7993e+06
16.0664	16.3178	16.0686		16.0282	16.0706	16.037		16.166	16.1578	16.2306		16.1282	16.0588	16.1336
5.77674e+06	5529010	5.51426e+06		6247764	6.32031e+06	6159219		3.28228e+06	3.15927e+06	3.08518e+06		3.51797e+06	3293772	3.22921e+06
16.2056	16.4594	16.1998		16.1582	16.201	16.177		16.2964	16.2882	16.3634		16.2586	16.1888	16.2672
1.11624e+06	656840	559914		773444	1.06993e+06	1.05715e+06		496059	474294	480388		647991	600401	617707
16.388	16.5978	16.4166		16.2896	16.407	16.3874		16.4366	16.4186	16.4938		16.3988	16.3192	16.3976
2.13694e+06	1.34022e+06	1.46734e+06		1.75165e+06	1.65326e+06	1.5327e+06		924237	881854	868597		1.1321e+06	1.10266e+06	1.05936e+06
16.5272	16.7278	16.5502		16.4288	16.541	16.5282		16.5776	16.5586	16.6338		16.5396	16.4588	16.5376
2.61359e+06	2.19766e+06	2155629		2433930	2.31428e+06	2.2627e+06		1.37642e+06	1.2856e+06	1.32117e+06		1.60928e+06	1.51385e+06	1.45596e+06
16.668	16.9266	16.6814		16.5686	16.6714	16.6586		16.7084	16.6882	16.7754		16.749	16.5892	16.6792
3323372	2709512	3.05239e+06		2.96668e+06	3.17761e+06	3.18596e+06		1.81759e+06	1.67729e+06	1.75398e+06		1.91613e+06	1.78866e+06	1.79218e+06
16.7976	17.0682	16.8206		16.7502	16.8118	16.7874		16.847	16.8186	16.9042		16.8892	16.7196	16.808
5912968	5.52542e+06	5305031		5.94662e+06	6.07512e+06	6.02989e+06		3147187	3.0947e+06	3.03839e+06		3.41618e+06	3.25701e+06	3254597
16.9368	17.1982	16.9598		16.8892	16.9414	16.9282		16.9872	16.959	17.0346		17.029	16.9196	16.9376
968300	729536	849077		751876	894145	801617		468025	442211	461811		674915	629865	602910
17.0776	17.3386	17.0902		17.0304	17.0718	17.0674		17.1706	17.163	17.1746		17.1594	17.0496	17.0776
1.99005e+06	1.47901e+06	1.7047e+06		2.06716e+06	1668232	1.85528e+06		942909	878493	886382		1.17434e+06	1.09194e+06	1.08547e+06
17.2072	17.4786	17.2206		17.1592	17.2118	17.1978		17.3074	17.2994	17.3762		17.2996	17.18	17.2784
3.05736e+06	2.30552e+06	2135779		2.2912e+06	2.845e+06	2.6013e+06		1.40949e+06	1.26591e+06	1.35898e+06		1.62628e+06	1.54069e+06	1540742
17.3384	17.6086	17.3606		17.2996	17.3534	17.3298		17.4476	17.4394	17.5154		17.4396	17.3204	17.4088
3232370	3122619	3267437		3346336	3.34708e+06	3.16383e+06		1.79564e+06	1.75379e+06	1.75677e+06		1.95091e+06	1.91084e+06	1.84389e+06
17.5272	17.739	17.5606		17.4396	17.5526	17.5282		17.5774	17.581	17.6546		17.5696	17.46	17.5488
5.96804e+06	5676917	5.39676e+06		6.37101e+06	6.35804e+06	6.07834e+06		3.28861e+06	3.15795e+06	3.13184e+06		3495234	3358532	3.23484e+06
18.5336	18.7298	18.5646		18.3514	18.5534	18.5346		18.4894	18.4914	18.5666		18.4816	18.3708	18.4592
1.26945e+06	792992	1193933		807989	909905	913148		479581	474739	484665		658011	618781	645671
18.7	18.8698	18.7022		18.4906	18.725	18.6698		18.629	18.6306	18.7058		18.621	18.5432	18.6312
1.88488e+06	1.5284e+06	1596592		1556488	1.43057e+06	1621061		937115	907476	910117		1133826	1.12188e+06	1.09432e+06
18.8392	19.0826	18.843		18.621	18.8542	18.8106		18.77	18.7718	18.8362		18.838	18.6812	18.7696
2.74302e+06	2.27408e+06	2120134		2.46441e+06	2.54015e+06	2.64381e+06		1.38603e+06	1.32498e+06	1.36241e+06		1.64876e+06	1591233	1.50338e+06
18.98	19.2206	18.9742		18.761	18.9854	18.949		18.9088	18.9106	18.9778		18.971	18.8212	18.9112
3408902	2.79472e+06	3241638		3.10229e+06	3.60854e+06	3.28952e+06		1835059	1769160	1.7932e+06		1.96608e+06	1.84687e+06	1.83094e+06
19.1096	19.3618	19.1126		18.961	19.1238	19.0794		19.039	19.041	19.1162		19.1014	18.9948	19.0416
5.67719e+06	5.32646e+06	5.60287e+06		5.89591e+06	5985595	6.154e+06		3.22905e+06	3.16913e+06	3.07094e+06		3488896	3240592	3.22922e+06
19.2392	19.4906	19.2526		19.0914	19.2638	19.2098		19.1694	19.1714	19.2466		19.2416	19.132	19.1704
989332	1.17111e+06	1.0333e+06		712876	1.06188e+06	1.0543e+06		486034	464757	469661		657251	633357	603010
19.38	19.621	19.3822		19.2316	19.3942	19.3498		19.3792	19.3714	19.445		19.3714	19.2716	19.3488
1.58859e+06	1.46229e+06	1563170		1.94248e+06	1.742e+06	2.06738e+06		949191	883500	886293		1.14569e+06	1.11427e+06	1.06857e+06
19.6024	19.761	19.5126		19.373	19.623	19.481		19.5094	19.5014	19.5874		19.503	19.4036	19.4904
2.69017e+06	2.28496e+06	2.36083e+06		2249407	2.3315e+06	2.65175e+06		1.38514e+06	1.29277e+06	1.33188e+06		1.58779e+06	1.49054e+06	1484314
19.7416	19.8906	19.7126		19.5018	19.7542	19.6802		19.6398	19.6314	19.7186		19.642	19.5324	19.6216
3.12219e+06	3.17018e+06	3.06045e+06		3113330	3.1249e+06	2.94345e+06		1.75348e+06	1.68348e+06	1.72244e+06		1.90481e+06	1.80493e+06	1811623
19.8808	20.0214	19.843		19.642	19.8846	19.8202		19.78	19.7718	19.8578		19.7818	19.6724	19.7608
5918210	4864827	5.2391e+06		6.37548e+06	6.16383e+06	6009008		3159291	3.10673e+06	3.06262e+06		3.44282e+06	3.28835e+06	3.20577e+06
20.0104	20.2214	19.9734		19.7818	20.0246	19.9506		19.9098	19.9114	19.997		19.9724	19.8124	19.9008
1.12791e+06	628904	841907		514012	871753	1.12318e+06		485626	446210	485186		681969	612868	619069
20.14	20.3614	20.1134		19.9652	20.1646	20.081		20.0402	20.0418	20.1274		20.1124	19.9424	20.0304
1.89966e+06	1.5476e+06	1.74269e+06		1.67965e+06	1.81829e+06	1.64078e+06		895304	900934	857993		1.14649e+06	1.08986e+06	1.08965e+06
20.2808	20.4918	20.2534		20.1024	20.295	20.221		20.1804	20.1822	20.2578		20.2524	20.1428	20.1616
2.72302e+06	2.18352e+06	2.1162e+06		2.45266e+06	2.5912e+06	2.6223e+06		1.39392e+06	1.25752e+06	1.33767e+06		1.63376e+06	1550904	1.54073e+06
20.4104	20.633	20.3838		20.2422	20.4254	20.361		20.3866	20.3774	20.3978		20.3824	20.2828	20.3016
3.67454e+06	2.72797e+06	3.11005e+06		3.43492e+06	3409472	3.19651e+06		1.82615e+06	1.73876e+06	1766819		1.97718e+06	1.92686e+06	1.84347e+06
20.54	20.7718	20.5134		20.3724	20.565	20.4914		20.5206	20.5126	20.5874		20.5128	20.4132	20.4912
5797246	5.58693e+06	5.3596e+06		5814454	6.57393e+06	6.10502e+06		3.28485e+06	3.18818e+06	3.14201e+06		3.45129e+06	3.33249e+06	3.25503e+06
21.4616	21.6826	21.4358		21.2844	21.4774	21.413		21.5216	21.5146	21.5922		21.4238	21.3352	21.4952
946865	1.26825e+06	603467		868430	897868	1.37463e+06		502018	465043	484579		674724	628935	653382
21.6344	21.8546	21.5742		21.4238	21.6162	21.5522		21.6932	21.6538	21.729		21.5956	21.474	21.6328
2237159	1.48872e+06	1.40977e+06		2045975	1.85149e+06	1513369		969669	909971	903751		1123827	1.13365e+06	1.09764e+06
21.8312	21.993	21.7974		21.565	21.8478	21.7682		21.8228	21.7834	21.8706		21.7238	21.6152	21.7744
2.78998e+06	2.09201e+06	2215467		2.23622e+06	2569703	2.53727e+06		1.40448e+06	1.32686e+06	1.34944e+06		1.64615e+06	1.54764e+06	1.49918e+06
21.9624	22.1346	21.9366		21.7054	21.9862	21.9026		21.9538	21.9138	22.001		21.8556	21.7464	21.9024
3.13929e+06	3.20444e+06	3.00037e+06		3217662	3.35579e+06	3.0051e+06		1.83693e+06	1.76941e+06	1.79515e+06		1961311	1.85713e+06	1.80947e+06
22.1016	22.3634	22.075		21.8342	22.1166	22.0426		22.0922	22.0542	22.1394		22.0516	21.8844	22.0328
5960292	5645818	5.53882e+06		6.02477e+06	6.03341e+06	6.17372e+06		3.26502e+06	3.19237e+06	3.05314e+06		3.52039e+06	3.26652e+06	3.2432e+06
22.2424	22.5038	22.2054		21.9744	22.247	22.1826		22.2322	22.1938	22.2802		22.1842	22.0248	22.1728
1.02088e+06	1057464	894786		738200	812465	1.11302e+06		465169	471972	475023		653094	597791	596897
22.372	22.6434	22.3358		22.1742	22.387	22.313		22.3622	22.3242	22.4098		22.3146	22.2092	22.3136
1.90837e+06	1.15931e+06	1446493		1.36158e+06	1.83577e+06	1.48963e+06		950203	899949	875159		1120725	1.10313e+06	1.04169e+06
22.5032	22.7738	22.4758		22.3046	22.527	22.4434		22.5928	22.5138	22.541		22.4548	22.3452	22.4432
2.81796e+06	1.96698e+06	2306373		2.51765e+06	2.33263e+06	2369935		1.38758e+06	1300685	1.29735e+06		1.58689e+06	1.50785e+06	1.50228e+06
22.644	22.9042	22.6158		22.4464	22.6574	22.5842		22.7226	22.6562	22.7402		22.5964	22.4868	22.6432
3.55912e+06	3.1381e+06	2.92405e+06		3.41678e+06	3.35692e+06	3.25179e+06		1824258	1.68758e+06	1.71864e+06		1889226	1.80969e+06	1.80551e+06
22.836	23.0442	22.7462		22.5848	22.8458	22.725		22.853	22.7846	22.8698		22.7248	22.6252	22.7736
5678574	5464767	5.51471e+06		5.78663e+06	5.90308e+06	5956969		3.15064e+06	3111613	3063848		3.43424e+06	3.21988e+06	3.2235e+06
22.9736	23.1742	22.9358		22.7148	22.9874	22.9138		22.9932	22.915	23.0002		22.8552	22.7556	22.904
872879	744202	852156		695282	1275231	726936		474086	455553	499707		661204	616655	629650
23.1128	23.3662	23.0758		22.8452	23.1182	23.0538		23.133	23.055	23.141		22.9954	22.8956	23.044
1.95483e+06	1.55146e+06	1.74577e+06		1.83823e+06	1565632	1578161		935663	892899	868163		1.15438e+06	1.08756e+06	1.08577e+06
23.244	23.505	23.2062		22.9854	23.2594	23.1938		23.2632	23.185	23.2802		23.1966	23.0356	23.1856
2856580	2.40755e+06	1.98192e+06		2.23464e+06	2.52804e+06	2.80613e+06		1.39336e+06	1.26952e+06	1.33988e+06		1.63221e+06	1.54931e+06	1.5389e+06
23.3752	23.6346	23.347		23.1792	23.3978	23.3242		23.3936	23.3154	23.4106		23.3356	23.1676	23.3144
3.18762e+06	3054645	3.21386e+06		3.20043e+06	3.46403e+06	3.05813e+06		1.8082e+06	1.73993e+06	1.77774e+06		1963992	1.89234e+06	1844958
23.5144	23.765	23.4862		23.3156	23.5278	23.4642		23.5996	23.4554	23.541		23.4756	23.346	23.4448
6.18268e+06	5805429	5928933		6.11692e+06	6189729	6484516		3.27072e+06	3.22096e+06	3.13024e+06		3.42475e+06	3.34807e+06	3.23745e+06
24.4248	24.6858	24.3974		24.3178	24.439	24.3762		24.5154	24.3674	24.473		24.3878	24.3908	24.3656
1.39163e+06	963338	889600		1.24539e+06	943609	981357		495935	467795	468007		675035	647510	614796
24.596	24.8578	24.5694		24.4464	24.611	24.5154		24.7548	24.5062	24.6122		24.5266	24.5172	24.5376
2.04484e+06	1.32431e+06	1.46367e+06		1.9787e+06	2.08448e+06	1.45937e+06		968437	915220	939384		1.11926e+06	1118485	1.08148e+06
24.7256	24.997	24.7078		24.5768	24.7494	24.645		24.895	24.7382	24.825		24.657	24.6476	24.7296
2215445	2216151	2.29538e+06		2181877	2.39306e+06	2.49015e+06		1.42141e+06	1340064	1.32256e+06		1.63004e+06	1.56605e+06	1.52535e+06
24.8648	25.1282	24.8494		24.707	24.8794	24.7754		25.035	24.877	24.9642		24.7988	24.7876	24.8656
3.16794e+06	3.43154e+06	2.96908e+06		3.11643e+06	3.10049e+06	3.61048e+06		1.78977e+06	1.77952e+06	1781976		1.96348e+06	1.84141e+06	1.79724e+06
25.0456	25.2666	25.0782		24.8472	25.0598	24.9818		25.165	25.017	25.1026		24.937	24.9276	25.0056
6017044	5.43883e+06	5.7232e+06		6.34248e+06	6.25105e+06	6.00186e+06		3227324	3.15385e+06	3068487		3.52642e+06	3248704	3.23187e+06
25.1752	25.5014	25.2182		24.987	25.1998	25.1154		25.3054	25.147	25.2322		25.0672	25.0576	25.136
464490	886808	798252		650252	949836	727061		514116	477622	483975		651140	617851	623115
25.3048	25.637	25.3582		25.1174	25.3298	25.2458		25.4454	25.277	25.3626		25.2666	25.188	25.2664
1.77934e+06	1.36268e+06	1.52737e+06		1.86688e+06	1.22856e+06	1605102		931739	901111	859283		1158183	1.07138e+06	1.05392e+06
25.4456	25.7786	25.4886		25.3166	25.4602	25.3874		25.5772	25.417	25.5042		25.4076	25.3292	25.4064
2.55511e+06	2129834	2.32825e+06		2.37451e+06	2499842	2.82014e+06		1.38884e+06	1.30811e+06	1.31504e+06		1.60326e+06	1.48749e+06	1.47882e+06
25.5752	25.917	25.619		25.4574	25.6006	25.5258		25.7558	25.5474	25.6426		25.5376	25.538	25.548
3065129	3.15932e+06	2.45723e+06		3.59426e+06	3.3547e+06	2.9851e+06		1.79471e+06	1.66551e+06	1.7201e+06		1.90901e+06	1787368	1.7885e+06
25.7064	26.047	25.759		25.588	25.7402	25.6562		25.8958	25.7382	25.773		25.668	25.6684	25.6768
5.84626e+06	5014599	5.62679e+06		6.0295e+06	5986026	6093540		3.16585e+06	3117862	3064385		3415561	3.27444e+06	3.23073e+06
25.8456	26.1774	25.8886		25.728	25.8702	25.797		26.026	25.8778	25.9634		25.8078	25.8084	25.8672
813810	926285	1.12881e+06		784523	985577	964070		455509	485166	449631		682780	599988	627276
26.0504	26.3178	26.0798		25.868	26.0602	25.9362		26.1562	26.009	26.1042		25.938	25.9384	26.0064
1.90549e+06	1.77903e+06	1.54291e+06		1.89631e+06	1.64883e+06	1.61882e+06		922274	860429	878376		1.16106e+06	1.08747e+06	1.10879e+06
26.188	26.4474	26.2198		25.9982	26.2006	26.1266		26.2964	26.1398	26.2354		26.0694	26.0692	26.1384
2533697	2042394	1.90148e+06		2.32084e+06	2467315	2.08479e+06		1.41445e+06	1.28348e+06	1.32666e+06		1.61735e+06	1.56095e+06	1.52802e+06
26.3272	26.6482	26.3494		26.1284	26.331	26.2674		26.4364	26.2782	26.3738		26.2086	26.2092	26.2776
3.26916e+06	3.01986e+06	2.97205e+06		3.16053e+06	2.97959e+06	3215870		1.80753e+06	1.75189e+06	1.76775e+06		1.95967e+06	1.88249e+06	1.82188e+06
26.4664	26.7882	26.4798		26.2686	26.4614	26.4066		26.5664	26.4182	26.5138		26.4084	26.3488	26.4176
6315103	5571174	5917853		6.30445e+06	6112374	6330417		3.2705e+06	3172554	3.11589e+06		3.47828e+06	3.34427e+06	3.26888e+06
27.3784	27.719	27.4006		27.1806	27.3822	27.3178		27.5476	27.3302	27.4258		27.4122	27.27	27.3296
759341	1.24082e+06	751096		616028	1.13306e+06	734931		481963	478201	488758		656009	654171	634157
27.5176	27.8906	27.5726		27.3194	27.5542	27.4898		27.7194	27.469	27.565		27.5816	27.442	27.468
1.97046e+06	1762336	1.54591e+06		1557871	1.7658e+06	1.80269e+06		937372	907386	915186		1.1162e+06	1.10191e+06	1.0872e+06
27.6472	28.0294	27.7118		27.5412	27.683	27.6282		27.9028	27.5994	27.6954		27.7208	27.6284	27.5984
2.8538e+06	1.79847e+06	2.44913e+06		2.47181e+06	2.78638e+06	2.52517e+06		1.40005e+06	1.32006e+06	1.36595e+06		1623810	1.54852e+06	1.53924e+06
27.7896	28.171	27.843		27.68	27.8142	27.7682		28.0382	27.7414	27.8362		27.852	27.772	27.7408
3217430	2.89326e+06	2.82385e+06		3359298	3486818	3.42018e+06		1.81493e+06	1.75826e+06	1.78803e+06		1969123	1.84582e+06	1815485
27.9176	28.2994	27.9814		27.81	27.9526	27.8986		28.1784	27.9394	28.041		27.9902	27.9008	27.9432
5.91595e+06	5.61016e+06	5.56553e+06		5897631	6.25629e+06	5.9932e+06		3239261	3.17415e+06	3.07535e+06		3.50648e+06	3.26191e+06	3.21765e+06
28.0488	28.4298	28.2158		27.9404	28.0926	28.029		28.3182	28.0702	28.1754		28.1304	28.0408	28.0792
968249	721938	1.08317e+06		1.14001e+06	932024	933844		505867	505169	478294		649121	612603	624830
28.2584	28.5698	28.3518		28.0804	28.273	28.2586		28.4486	28.2102	28.3154		28.2604	28.1808	28.2192
1.95045e+06	1.42482e+06	1.59505e+06		1.67036e+06	1.66923e+06	1.53185e+06		922099	870908	876285		1.12688e+06	1.09973e+06	1080404
28.3896	28.781	28.4926		28.2202	28.4134	28.389		28.5898	28.3402	28.4554		28.4814	28.312	28.3592
2.53845e+06	2.06384e+06	2.39808e+06		2.39018e+06	2.56244e+06	2371395		1382461	1.3196e+06	1.32697e+06		1.60639e+06	1.51283e+06	1.45482e+06
28.5208	28.9118	28.6318		28.3504	28.5546	28.5194		28.7286	28.4706	28.5858		28.6206	28.4512	28.4896
3.47941e+06	3.1272e+06	2585310		3.14022e+06	3.50908e+06	2.96687e+06		1.81902e+06	1.68719e+06	1741610		1.9057e+06	1.81037e+06	1.8033e+06
28.6584	29.0506	28.7614		28.549	28.683	28.6594		28.8588	28.6106	28.7162		28.7508	28.5912	28.62
5.9725e+06	5.05792e+06	5023826		6.1971e+06	6.19443e+06	6052919		3148447	3.09282e+06	3.04686e+06		3447787	3251975	3.24886e+06
28.7992	29.1902	28.8926		28.6908	28.8134	28.7994		29.0392	28.7506	28.8562		28.8812	28.7716	28.76
906726	895174	1.04136e+06		929600	1098402	1.1846e+06		452839	451856	474789		662519	620237	602076
28.9288	29.3202	29.0326		28.8208	28.9538	28.9298		29.179	28.9522	28.9858		29.0214	28.9016	28.8896
1.98163e+06	1.72846e+06	1.05958e+06		1.68844e+06	1.98966e+06	1.39458e+06		923045	904176	908396		1.15274e+06	1.07958e+06	1.0713e+06
29.06	29.4518	29.1622		28.9526	29.0838	29.0714		29.3092	29.0922	29.1762		29.1612	29.042	29.0904
2675048	1.90729e+06	2153478		2.50186e+06	2620045	2.50455e+06		1.40067e+06	1.29093e+06	1.34375e+06		1.63224e+06	1.55388e+06	1.53379e+06
29.2648	29.5906	29.363		29.0912	29.2746	29.265		29.4396	29.2326	29.3178		29.2914	29.1716	29.2304
3169575	3.19875e+06	3.17242e+06		3.26108e+06	3.34941e+06	3552520		1.81569e+06	1754390	1.75313e+06		1.93707e+06	1882525	1.8381e+06
29.3992	29.7938	29.503		29.2212	29.4142	29.4002		29.5798	29.361	29.4482		29.4218	29.302	29.36
6123367	5918686	5.75257e+06		6.26878e+06	6.32956e+06	6.40648e+06		3.26687e+06	3.19806e+06	3148140		3.45212e+06	3.34807e+06	3.22944e+06
30.4024	30.7114	30.4334		30.1322	30.4158	30.401		30.4916	30.2734	30.3682		30.3326	30.2232	30.272
989697	1.09646e+06	669360		735533	858033	1.19889e+06		463849	486004	470329		663344	621379	641340
30.5416	30.9338	30.6054		30.2926	30.555	30.573		30.6306	30.4122	30.5082		30.5044	30.3948	30.4112
2.04876e+06	1.64206e+06	1.56089e+06		1662635	1776198	1.69579e+06		951333	880448	933862		1.10549e+06	1.11194e+06	1.09491e+06
30.6824	31.0734	30.7438		30.4338	30.6854	30.7026		30.7606	30.5534	30.6482		30.7144	30.534	30.5528
2.63569e+06	1.84592e+06	2.10042e+06		2.60567e+06	2.34602e+06	2.47127e+06		1.41992e+06	1337285	1.34736e+06		1.62261e+06	1.55197e+06	1.51356e+06
30.812	31.2022	30.8862		30.5742	30.827	30.833		30.891	30.6842	30.7882		30.8532	30.6652	30.6936
3.17691e+06	2.99504e+06	3386436		3.00845e+06	3.44733e+06	3025061		1.82417e+06	1780092	1.80304e+06		1.98453e+06	1.84802e+06	1.81023e+06
30.9512	31.3326	31.0238		30.763	30.9558	30.9714		31.1152	30.813	30.9186		30.993	30.8428	30.8216
5.64989e+06	5772802	5254884		5671292	6209274	6.40355e+06		3.2516e+06	3.15688e+06	3.07369e+06		3.51922e+06	3.23842e+06	3223443
31.0904	31.4722	31.1542		30.9032	31.0862	31.1114		31.2514	30.953	31.0482		31.1232	30.9836	30.952
865119	903448	977487		1.08265e+06	799121	683452		467914	466999	470864		647848	606087	620656
31.2216	31.6026	31.2942		31.043	31.2262	31.2418		31.3916	31.163	31.2538		31.2536	31.1136	31.1576
2119060	1.5905e+06	1.79794e+06		1.93503e+06	1.80651e+06	1635011		946792	893529	900219		1.12961e+06	1.08004e+06	1.06781e+06
31.4024	31.733	31.5046		31.1732	31.4122	31.4722		31.5314	31.2934	31.389		31.3938	31.2452	31.2936
2.52565e+06	2.47754e+06	2.63804e+06		2.43706e+06	2.27224e+06	2.65675e+06		1.37312e+06	1.32852e+06	1.323e+06		1.60944e+06	1.48511e+06	1.46671e+06
31.5416	31.9418	31.635		31.3152	31.5462	31.6018		31.6616	31.435	31.5186		31.5236	31.3844	31.432
3.2627e+06	2.85003e+06	2.59818e+06		3.11915e+06	3.03594e+06	3.53453e+06		1.7577e+06	1.69157e+06	1.72572e+06		1886548	1.79391e+06	1.81336e+06
31.6712	32.073	31.775		31.4534	31.6862	31.733		31.792	31.5734	31.6602		31.7146	31.514	31.5728
5.59334e+06	5.31455e+06	5504266		6645076	6.04894e+06	5.61089e+06		3.15728e+06	3.10992e+06	3.05671e+06		3.42781e+06	3.23769e+06	3218564
31.8024	32.2034	31.915		31.5836	31.8262	31.8722		31.932	31.7034	31.789		31.8542	31.6444	31.7024
780223	967117	1.00464e+06		598665	1054431	949728		476795	445102	479548		674100	609129	612447
31.9416	32.3434	32.0446		31.764	31.9566	32.0122		32.062	31.8338	31.9194		31.984	31.7844	31.8328
1.85181e+06	1.44089e+06	1.27525e+06		1.51769e+06	1.48005e+06	1.8372e+06		908843	887969	884005		1.17448e+06	1.07485e+06	1.0736e+06
32.0824	32.4834	32.1758		31.905	32.087	32.1426		32.2524	31.9738	32.0594		32.1158	31.986	31.9728
2.72028e+06	2.26647e+06	2.27691e+06		2319020	2.55303e+06	2.25994e+06		1.38915e+06	1.28177e+06	1.34245e+06		1619465	1.53493e+06	1.53649e+06
32.212	32.6138	32.315		32.036	32.2286	32.273		32.394	32.1666	32.1994		32.2546	32.1148	32.1144
3.38265e+06	3.02658e+06	3.30792e+06		3.33183e+06	3364362	3.32719e+06		1.81621e+06	1760089	1.77947e+06		1.96467e+06	1.88553e+06	1.83946e+06
32.3528	32.7442	32.5086		32.1746	32.3566	32.4698		32.5224	32.3042	32.4002		32.3944	32.2548	32.3032
5.94814e+06	5.83414e+06	5494614		5947243	5993479	6345802		3.29358e+06	3.20173e+06	3.18321e+06		3.47951e+06	3.34338e+06	3.25174e+06
33.2648	33.725	33.4278		33.0954	33.2686	33.385		33.4344	33.3066	33.4002		33.3064	33.166	33.304
1034779	1.47797e+06	756201		1.05156e+06	851732	1.34142e+06		478873	469665	486074		655659	633737	652551
33.404	33.8966	33.667		33.2672	33.4082	33.6258		33.5734	33.445	33.5722		33.4454	33.3376	33.476
2.0726e+06	1.72608e+06	1.39878e+06		1.90693e+06	1.6255e+06	1.47625e+06		946873	921203	911288		1115260	1092622	1.08947e+06
33.6248	34.0874	33.807		33.3964	33.6398	33.765		33.7148	33.5754	33.7026		33.5758	33.4672	33.6056
2.68236e+06	1.86953e+06	2050341		2.25769e+06	2538922	2483994		1.40775e+06	1.33977e+06	1333812		1.65583e+06	1.5617e+06	1.5472e+06
33.764	34.2254	33.9374		33.5274	33.7682	33.9058		33.8538	33.7058	33.841		33.7178	33.6064	33.7448
3.14787e+06	2.97358e+06	3.13996e+06		3.37547e+06	3.0996e+06	3.10058e+06		1.79729e+06	1.76486e+06	1.77515e+06		1.95956e+06	1828116	1.79368e+06
33.9032	34.3654	34.0774		33.666	33.8986	34.0346		33.9838	33.8458	33.981		33.926	33.746	33.8848
5863505	5538325	5.50798e+06		6309562	6283302	6.10431e+06		3239907	3.17257e+06	3057348		3.49217e+06	3.22458e+06	3.21574e+06
34.0344	34.4958	34.2174		33.9	34.039	34.165		34.1142	33.9758	34.1114		34.0564	33.8764	34.0144
1.20827e+06	811844	736924		675054	757719	874697		504324	465476	465340		656666	623418	654181
34.164	34.6358	34.347		34.0364	34.1786	34.305		34.3302	34.1062	34.2418		34.1964	34.0572	34.1456
1.78073e+06	1.24918e+06	1.49551e+06		1.61706e+06	1.74824e+06	1.53134e+06		945726	891254	882919		1.12955e+06	1.0787e+06	1.0559e+06
34.3048	34.7758	34.4782		34.1778	34.3102	34.4354		34.4644	34.3034	34.4682		34.3264	34.1972	34.3712
2.68683e+06	2.02474e+06	2.32825e+06		2.32785e+06	2.10701e+06	2.42796e+06		1354409	1.30915e+06	1.31844e+06		1593495	1.47491e+06	1.47619e+06
34.4344	34.9066	34.675		34.3164	34.4494	34.625		34.5948	34.4378	34.6034		34.4568	34.3268	34.5072
3.55619e+06	3105716	2.83605e+06		3.16098e+06	3.22955e+06	3044245		1786369	1681076	1.74642e+06		1891017	1.8089e+06	1790036
34.636	35.0466	34.8078		34.4464	34.6446	34.765		34.735	34.5766	34.7426		34.5968	34.4572	34.6456
6.04214e+06	5240348	5286103		6016518	5.92211e+06	6.14605e+06		3.17171e+06	3.0912e+06	3.05031e+06		3.4262e+06	3243658	3.23257e+06
34.7752	35.2262	34.9382		34.587	34.779	34.8954		34.8648	34.717	34.8826		34.7368	34.5972	34.7856
491926	726309	776028		605613	1.04473e+06	869429		451670	446954	470068		675809	591575	611282
34.9064	35.3562	35.0798		34.7268	34.9094	35.0258		34.9952	34.8566	35.0122		34.929	34.7372	34.9256
1.93715e+06	1.5228e+06	1.72287e+06		1.62024e+06	1.46168e+06	1.82275e+06		936251	901136	914477		1.15824e+06	1074715	1.07827e+06
35.0376	35.4866	35.2198		34.8586	35.051	35.1658		35.1352	34.987	35.1442		35.0684	34.8676	35.0568
2.83702e+06	2.10054e+06	2090502		2.89332e+06	2649264	2.45187e+06		1400223	1.2534e+06	1.30889e+06		1.62518e+06	1.55427e+06	1.54014e+06
35.1752	35.627	35.3486		35.0474	35.1798	35.3074		35.2766	35.129	35.2826		35.2072	34.998	35.196
3.00478e+06	2.91483e+06	3.15497e+06		3481725	3.54834e+06	3.34963e+06		1.79305e+06	1.74596e+06	1.76486e+06		1.96466e+06	1.85752e+06	1.82919e+06
35.316	35.7666	35.4886		35.1872	35.3102	35.4362		35.4756	35.267	35.4226		35.3374	35.198	35.336
6124719	5619109	5973627		5.92957e+06	5892558	6.21035e+06		3.28327e+06	3185559	3.16166e+06		3468516	3.33067e+06	3.25686e+06
36.2264	36.6786	36.471		36.1192	36.2318	36.417		36.4766	36.179	36.3346		36.2484	36.2032	36.248
1.23311e+06	761866	1.0279e+06		938215	934463	1.10177e+06		475260	473515	458625		676380	638542	666497
36.3672	36.8178	36.6094		36.2584	36.371	36.589		36.6482	36.3178	36.4738		36.4088	36.3708	36.3872
1.96698e+06	1.3855e+06	1361263		1.70601e+06	1.84826e+06	1.99811e+06		920597	893644	909564		1.13081e+06	1.11581e+06	1.05433e+06
36.4968	36.9482	36.8206		36.3888	36.5118	36.773		36.7776	36.5286	36.6954		36.5496	36.5092	36.5976
2.55358e+06	2.07962e+06	2.27324e+06		2.37812e+06	2.07498e+06	2.57699e+06		1400115	1.33831e+06	1350836		1.65528e+06	1.57613e+06	1.49907e+06
36.6392	37.0898	36.9614		36.5306	36.643	36.9074		36.9086	36.6682	36.8338		36.6804	36.6492	36.7376
3.46991e+06	3.04984e+06	3.15949e+06		3.16805e+06	3.24394e+06	3.1145e+06		1.82049e+06	1.78932e+06	1.8012e+06		1.96704e+06	1845881	1.8036e+06
36.8376	37.301	37.0998		36.6686	36.8518	37.0482		37.0472	36.7986	36.9642		36.8092	36.7796	36.8672
6.09147e+06	5.47334e+06	5.7055e+06		6159244	6.05953e+06	6098817		3.22588e+06	3.14156e+06	3.08669e+06		3521288	3.24644e+06	3.20027e+06
36.9672	37.4386	37.2302		36.7992	36.9918	37.1874		37.187	36.929	37.0946		36.9492	36.9196	36.9984
688959	744377	617739		610993	1.41308e+06	1.23741e+06		476474	481640	476199		662823	622032	610599
37.108	37.5786	37.371		36.9392	37.1214	37.3178		37.3174	37.069	37.2346		37.1392	37.0596	37.1384
1.81715e+06	1529465	1546576		1.74324e+06	1.48779e+06	1.55915e+06		945016	912084	891396		1.1325e+06	1.09859e+06	1.05325e+06
37.2376	37.7098	37.5118		37.116	37.263	37.4594		37.5448	37.199	37.365		37.2706	37.2716	37.268
2927197	2516254	2.46715e+06		2516032	2.32475e+06	2.34602e+06		1.35118e+06	1.29502e+06	1.28865e+06		1.58737e+06	1.49022e+06	1.46733e+06
37.3672	37.849	37.6406		37.2492	37.3934	37.5898		37.6792	37.3294	37.4946		37.4098	37.4116	37.3984
3.18373e+06	2.74906e+06	2.60432e+06		3.16852e+06	3.38322e+06	3.3054e+06		1.78146e+06	1.67959e+06	1.72924e+06		1.90317e+06	1.77669e+06	1.77303e+06
37.508	37.989	37.771		37.3898	37.5222	37.7186		37.808	37.537	37.7026		37.5496	37.55	37.6064
5851819	5.37939e+06	5469465		5.90516e+06	5809727	5.76985e+06		3.15594e+06	3122559	3.0489e+06		3446488	3.25211e+06	3.2054e+06
37.6472	38.1194	37.9614		37.5296	37.6526	37.909		37.948	37.6794	37.8354		37.6798	37.6804	37.7384
1.01423e+06	1.05525e+06	799215		982154	737350	780928		474871	470963	462854		669979	615534	609294
37.8504	38.2498	38.091		37.6596	37.859	38.0482		38.088	37.8098	37.965		37.81	37.8108	37.8688
2.01202e+06	1.38151e+06	1.725e+06		1.94521e+06	1.60527e+06	1.74188e+06		936862	856966	875586		1.17076e+06	1.04988e+06	1.06621e+06
37.9896	38.4394	38.2214		37.7902	37.9934	38.1794		38.2198	37.9514	38.1074		37.95	37.9504	38.0112
2.39496e+06	2.10758e+06	1.96286e+06		2.03507e+06	2.67915e+06	2.67962e+06		1.38849e+06	1257361	1358451		1.65348e+06	1.54452e+06	1.5541e+06
38.1304	38.5794	38.3614		37.9318	38.1246	38.3106		38.3584	38.0898	38.245		38.1426	38.0804	38.1488
3.16142e+06	3.10761e+06	3202563		3400572	3.08688e+06	3.18536e+06		1.82486e+06	1.76673e+06	1762514		1.95055e+06	1.90484e+06	1.8327e+06
38.2584	38.7098	38.491		38.07	38.263	38.449		38.4984	38.2202	38.3754		38.2806	38.2108	38.2792
6483047	5.78392e+06	5592785		6.3551e+06	6.07933e+06	6145408		3262341	3.15691e+06	3133104		3.457e+06	3.31388e+06	3.23601e+06
39.1704	39.631	39.403		38.982	39.1742	39.3602		39.4106	39.1318	39.2882		39.2826	39.132	39.1912
628858	826027	825739		785700	791752	999892		486105	466342	474561		649653	630871	639862
39.3096	39.8026	39.5422		39.1216	39.3454	39.5314		39.5494	39.2714	39.4274		39.4216	39.3036	39.3304
1.95743e+06	1.63071e+06	1.5311e+06		1635148	1.31131e+06	1.3469e+06		957549	916198	912864		1.12489e+06	1127982	1.09562e+06
39.4504	39.9418	39.6838		39.343	39.475	39.661		39.7714	39.4122	39.5682		39.5516	39.502	39.472
2.8079e+06	2.21266e+06	2.14395e+06		2.44804e+06	2.36289e+06	2.51425e+06		1.39357e+06	1.33816e+06	1.35756e+06		1.63587e+06	1.55824e+06	1.51687e+06
39.5816	40.073	39.823		39.4714	39.6142	39.8002		39.9098	39.543	39.6986		39.682	39.6324	39.6024
2.94882e+06	2.43071e+06	2.78874e+06		3.43062e+06	3.54203e+06	3363696		1.84569e+06	1.76009e+06	1.77827e+06		1.95573e+06	1.81483e+06	1800483
39.7096	40.2114	40.035		39.602	39.7542	39.9858		40.04	39.7418	39.9074		39.8218	39.7724	39.8112
5.89673e+06	5458155	5.31477e+06		5.7699e+06	5969258	6118518		3.22712e+06	3.17086e+06	3.0829e+06		3518452	3.23426e+06	3.22227e+06
39.8504	40.3514	40.1734		39.742	39.8846	40.1202		40.1704	39.8818	40.0474		39.952	39.9124	39.9504
1.10981e+06	831991	671938		651282	980119	603152		490033	499896	480567		664595	638458	598938
40.06	40.5818	40.3134		39.8818	40.0646	40.2514		40.3104	40.0118	40.1778		40.0824	40.0428	40.0808
2.20545e+06	1466334	1.64041e+06		1.72064e+06	1.62616e+06	1.51053e+06		952113	893863	868648		1111462	1.0765e+06	1065185
40.1912	40.7234	40.443		40.0134	40.2046	40.3922		40.4504	40.1422	40.3074		40.28	40.184	40.2112
2392445	2.2341e+06	1.72724e+06		2.3149e+06	2.65881e+06	2.69921e+06		1.34249e+06	1.33606e+06	1.31291e+06		1.59875e+06	1.48481e+06	1.49443e+06
40.3304	40.8618	40.5742		40.1524	40.3366	40.521		40.5804	40.2842	40.4498		40.4142	40.3228	40.3536
3.27375e+06	2664491	2791800		3020155	3.05323e+06	3.08436e+06		1807741	1.68635e+06	1.72345e+06		1890894	1.79015e+06	1.78307e+06
40.4696	40.9922	40.7142		40.3486	40.475	40.6514		40.779	40.4222	40.5874		40.5428	40.5056	40.4912
5.98039e+06	5.23488e+06	5598874		6147701	5955951	5.97098e+06		3.16492e+06	3.09959e+06	3.0524e+06		3.40766e+06	3.2394e+06	3.22186e+06
40.6008	41.1226	40.8438		40.4824	40.6154	40.7914		40.9208	40.5522	40.7178		40.683	40.6436	40.6216
745863	1.0424e+06	390604		998406	1.25091e+06	1.13502e+06		496463	457592	454033		655338	583958	634377
40.7304	41.2626	40.9742		40.613	40.7454	40.9314		41.0512	40.7526	40.917		40.8228	40.7836	40.8208
1.85246e+06	1.27156e+06	1448106		1.35817e+06	1.23292e+06	1.45562e+06		889146	885921	896554		1.16305e+06	1.07547e+06	1.08571e+06
40.8712	41.3922	41.1758		40.7544	40.8758	41.1322		41.193	40.8926	41.0578		40.953	40.9132	40.9616
2.54388e+06	2.07882e+06	2.14925e+06		2.46963e+06	2.49668e+06	2.2084e+06		1.40112e+06	1289211	1355311		1.6441e+06	1550672	1.53258e+06
41.0744	41.5834	41.3062		40.883	41.0738	41.2722		41.3312	41.0226	41.1882		41.0848	41.0436	41.092
3.09223e+06	3.25811e+06	3.57324e+06		3171838	3354087	3.28452e+06		1.85351e+06	1.73438e+06	1.75956e+06		1.95227e+06	1.85027e+06	1.83431e+06
41.212	41.723	41.435		41.0134	41.2158	41.4114		41.4614	41.153	41.3186		41.2232	41.184	41.2224
6090099	6008621	5165118		6.04505e+06	6409451	6489038		3.26947e+06	3.19319e+06	3.12905e+06		3.44677e+06	3328750	3.24982e+06
42.2136	42.725	42.3566		41.9352	42.2182	42.3226		42.3734	42.0642	42.2298		42.1344	42.0956	42.1328
785263	1.02786e+06	868665		996614	1.10074e+06	836718		479873	506843	488329		636522	648388	639790
42.3528	42.8638	42.4958		42.0744	42.3574	42.4946		42.5128	42.2358	42.401		42.2944	42.2348	42.3048
1.94167e+06	1.37904e+06	1.80564e+06		2.02057e+06	1.41845e+06	1.55692e+06		966070	893385	926162		1.09463e+06	1.09715e+06	1.0777e+06
42.4824	42.9942	42.6366		42.2152	42.4982	42.6338		42.6538	42.365	42.5306		42.5048	42.3652	42.4344
2.79974e+06	1.97804e+06	1.7253e+06		2.05595e+06	2.30167e+06	2.44943e+06		1.38341e+06	1.343e+06	1.34631e+06		1.61863e+06	1555969	1.52405e+06
42.6248	43.1346	42.7678		42.3462	42.6286	42.7746		42.7944	42.4962	42.6618		42.6446	42.5068	42.5656
3.56589e+06	3304873	2835497		3.14463e+06	3.12217e+06	3.09909e+06		1.83901e+06	1.75536e+06	1.78809e+06		1.9631e+06	1.86696e+06	1.7987e+06
42.7624	43.2642	42.9062		42.5548	42.7574	42.9034		42.9832	42.6346	42.8002		42.7748	42.7152	42.704
5473408	5.14083e+06	5769674		6155428	5.85039e+06	6051623		3.24586e+06	3.16877e+06	3.11963e+06		3.51106e+06	3.25179e+06	3.21867e+06
42.8936	43.3946	43.0462		42.6948	42.8978	43.0338		43.1232	42.7746	42.9402		42.9052	42.8456	42.8432
903051	835814	679196		917343	730000	834632		485683	470490	470086		652228	605953	647954
43.0232	43.5346	43.2494		42.8248	43.0374	43.2642		43.2632	42.965	43.1306		43.0454	42.986	43.0336
1.92047e+06	1.72486e+06	1.53196e+06		1.59675e+06	1.80121e+06	1.44356e+06		921112	887813	876495		1121823	1089539	1076894
43.212	43.7206	43.387		42.9552	43.2114	43.3938		43.3936	43.1062	43.2722		43.1866	43.1268	43.1752
2.6122e+06	2.05945e+06	2.32849e+06		2449432	2514844	2.9432e+06		1.37926e+06	1.30594e+06	1.32591e+06		1.59709e+06	1504752	1.45562e+06
43.3528	43.855	43.5262		43.097	43.3482	43.5362		43.5352	43.2466	43.4122		43.3156	43.258	43.316
2.99641e+06	2.90423e+06	2.9325e+06		3.32318e+06	2580149	2.78927e+06		1.81104e+06	1677557	1.72994e+06		1.8881e+06	1.78104e+06	1.80028e+06
43.484	43.9954	43.6566		43.2252	43.4878	43.6738		43.6736	43.3754	43.541		43.5138	43.3964	43.444
5947271	5464661	5.19471e+06		5848219	5958407	6084586		3.13724e+06	3.09125e+06	3.05599e+06		3.43334e+06	3278723	3260177
43.6248	44.135	43.787		43.3556	43.6182	43.8042		43.8036	43.5054	43.681		43.6556	43.5364	43.5744
1.20515e+06	998350	877457		916934	1.0856e+06	989694		474993	478823	460094		668285	606111	587316
43.764	44.265	43.927		43.5626	43.7486	43.9346		43.9928	43.6454	43.821		43.787	43.72	43.7144
1.86743e+06	1.21407e+06	1.80392e+06		1.95255e+06	1.37056e+06	1.47854e+06		915121	890269	925943		1.19894e+06	1.06236e+06	1.07142e+06
43.8936	44.3958	44.0678		43.6968	43.8886	44.0754		44.134	43.7754	43.9522		43.9262	43.8564	43.8448
2.63798e+06	2173862	2047190		2.4796e+06	2.46379e+06	2.54676e+06		1.40081e+06	1.26741e+06	1.34512e+06		1.63342e+06	1530156	1.55127e+06
44.036	44.5374	44.199		43.8278	44.0182	44.269		44.2642	43.9658	44.133		44.0662	43.9988	44.0352
3664778	3.40832e+06	3.01619e+06		2.99736e+06	3475734	3.28597e+06		1.76981e+06	1.75899e+06	1.77448e+06		1961889	1.87108e+06	1.8314e+06
44.1736	44.6658	44.3878		43.9662	44.149	44.405		44.3946	44.1058	44.2714		44.1962	44.1268	44.1752
5855196	5215381	5587299		6156280	5905353	6425827		3266719	3.20956e+06	3.13498e+06		3.4666e+06	3.31872e+06	3226112
45.0856	45.5778	45.4318		44.8772	45.0698	45.4074		45.3154	45.1078	45.2722		45.1082	45.0388	45.1768
1.1641e+06	996041	1.24628e+06		1.08024e+06	877467	1.23715e+06		492992	469668	460897		655790	614124	635513
45.2248	45.717	45.5686		45.0486	45.2414	45.5458		45.4872	45.247	45.445		45.2476	45.178	45.3168
2.24493e+06	1.91664e+06	1.54427e+06		1.78063e+06	1663335	1408273		941685	889987	919329		1114764	1.12229e+06	1.09766e+06
45.436	45.9482	45.699		45.1788	45.4398	45.6762		45.6166	45.3774	45.5826		45.3886	45.3192	45.4576
2.85677e+06	2343919	2190358		2.31322e+06	2.34934e+06	2.38219e+06		1.41532e+06	1336965	1328221		1.63364e+06	1.57475e+06	1.54112e+06
45.5752	46.077	45.839		45.3176	45.5702	45.8066		45.7476	45.5186	45.725		45.5294	45.458	45.5968
3.16084e+06	2.72139e+06	2.73245e+06		3.01443e+06	3.24039e+06	3.49674e+06		1.8489e+06	1.76081e+06	1.75074e+06		1.95579e+06	1.84718e+06	1.80871e+06
45.7064	46.2074	45.9694		45.4574	45.7102	45.9466		45.886	45.6474	45.853		45.718	45.5884	45.7264
5.79357e+06	5551094	5.39023e+06		6586628	5948290	5.82336e+06		3.2364e+06	3151825	3.07823e+06		3.49098e+06	3.24431e+06	3203362
45.836	46.3474	46.099		45.5876	45.8502	46.0866		46.026	45.7778	45.9834		45.8582	45.7184	45.8568
1.14696e+06	860227	1.14816e+06		1.04078e+06	841497	956328		482486	458989	453367		663454	628539	633698
45.9768	46.4874	46.2398		45.7682	45.9806	46.217		46.2064	45.9178	46.1234		45.998	45.9284	45.9968
1.65485e+06	1.66532e+06	1.40556e+06		1.44633e+06	1835158	1.72309e+06		932704	903594	862504		1.14948e+06	1.10126e+06	1.06584e+06
46.1064	46.6186	46.379		45.9092	46.111	46.405		46.3464	46.1034	46.3338		46.1284	46.0588	46.1712
2.60725e+06	1.98965e+06	2.22115e+06		2.69779e+06	2416394	2.32363e+06		1.39441e+06	1.31366e+06	1.29897e+06		1.5881e+06	1.47628e+06	1.4822e+06
46.236	46.7578	46.5694		46.038	46.2526	46.549		46.488	46.2382	46.4642		46.2704	46.1892	46.3072
3.47262e+06	2.95953e+06	2.85363e+06		3.22931e+06	3.13399e+06	2.96797e+06		1.78835e+06	1.68741e+06	1.72439e+06		1.88315e+06	1.81011e+06	1.79312e+06
46.444	46.9538	46.7102		46.1684	46.4442	46.677		46.6164	46.3786	46.6034		46.4084	46.3292	46.4472
5740790	5398899	5.71897e+06		5903658	5.94536e+06	5924763		3.16334e+06	3.1098e+06	3.08175e+06		3.42108e+06	3282437	3.23597e+06
46.5768	47.0882	46.8494		46.3086	46.5814	46.8178		46.7468	46.5182	46.7338		46.5386	46.4588	46.5872
663114	715956	650467		824685	1.05219e+06	1.16814e+06		491990	436206	458572		667408	594605	604238
46.7064	47.2186	46.9798		46.4486	46.7214	46.957		46.887	46.6482	46.8642		46.7282	46.5892	46.7176
1.93445e+06	1.35689e+06	1.51938e+06		1.7728e+06	1.62881e+06	1603668		920735	865822	892737		1.1447e+06	1077011	1.06989e+06
46.8488	47.3598	47.1102		46.58	46.8526	47.089		47.017	46.7786	47.005		46.869	46.7292	46.8576
2.79297e+06	2.18722e+06	2390110		2.34837e+06	2.38083e+06	2.51833e+06		1.40916e+06	1268706	1.3707e+06		1.6347e+06	1.54924e+06	1556731
46.9864	47.4886	47.2502		46.7776	46.9834	47.2282		47.208	46.9202	47.1458		46.999	46.9356	46.9976
3151147	2.88291e+06	2929053		3123426	3.49595e+06	3.45084e+06		1.82316e+06	1.72656e+06	1.74298e+06		1.96794e+06	1871683	1.81856e+06
47.1176	47.6186	47.3806		46.919	47.1218	47.3682		47.3474	47.049	47.3458		47.1294	47.07	47.128
6.35747e+06	5557231	5521768		6.12162e+06	6128799	6.04375e+06		3.28562e+06	3.18923e+06	3167899		3.44495e+06	3.34527e+06	3250330
48.0296	48.541	48.311		47.921	48.0326	48.2802		48.3492	47.961	48.2666		48.0504	48.0708	48.0384
1273069	1.12889e+06	1.13843e+06		966446	826512	908169		490664	471870	467367		675900	637103	676948
48.1688	48.6802	48.483		48.0604	48.2046	48.4186		48.4884	48.1002	48.4978		48.2222	48.2428	48.2112
1.94198e+06	1.23924e+06	1.63798e+06		1843675	1.71035e+06	1.67565e+06		939836	923545	898742		1.10626e+06	1.09869e+06	1.09091e+06
48.3096	48.821	48.659		48.2014	48.3342	48.629		48.6188	48.3314	48.6266		48.3514	48.372	48.3992
2.57448e+06	2268556	2088543		2331104	2.19114e+06	2.63416e+06		1.40666e+06	1.33367e+06	1.36411e+06		1.61387e+06	1.57087e+06	1479229
48.4408	48.9518	48.7918		48.342	48.4734	48.7698		48.7604	48.4602	48.7578		48.4826	48.5028	48.5296
3697878	3.09637e+06	2.92731e+06		2.98184e+06	3420572	3.27508e+06		1.8438e+06	1.74833e+06	1.74723e+06		1.96521e+06	1.87772e+06	1.79752e+06
48.6488	49.1602	48.9222		48.4708	48.6534	48.8994		48.8888	48.5906	48.8962		48.621	48.6412	48.6592
6.09298e+06	5593984	5.64834e+06		6227297	6.20949e+06	6.11731e+06		3.23044e+06	3.13362e+06	3.09742e+06		3.49124e+06	3.20118e+06	3221470
48.7896	49.3002	49.0622		48.611	48.783	49.0298		49.0192	48.7306	49.0258		48.7608	48.7812	48.8
575017	860804	780947		799394	954859	1.05621e+06		474174	454822	503951		675608	616670	587704
48.9192	49.4306	49.2022		48.7508	48.9134	49.1698		49.1592	48.8706	49.157		48.9412	48.9116	48.94
2.02223e+06	1.35408e+06	1.68306e+06		1.702e+06	1.79366e+06	1.49994e+06		948316	902724	872263		1.12654e+06	1.10527e+06	1.0465e+06
49.0488	49.561	49.3334		48.9812	49.0534	49.3106		49.3456	49.0018	49.297		49.0814	49.142	49.0712
2.94902e+06	2.30421e+06	2.57281e+06		2.35032e+06	2484488	2.41196e+06		1.3801e+06	1.30111e+06	1.31831e+06		1.5777e+06	1.49248e+06	1.46799e+06
49.1912	49.7022	49.4726		49.1214	49.1838	49.4418		49.4796	49.141	49.5018		49.223	49.2716	49.2104
2.99462e+06	3.18835e+06	2.80165e+06		3342950	3.03077e+06	3.41434e+06		1787293	1.66976e+06	1.72547e+06		1.88855e+06	1.80458e+06	1.78603e+06
49.3288	49.8306	49.6126		49.2612	49.3142	49.6394		49.6198	49.3366	49.637		49.3514	49.402	49.4056
5.86921e+06	5.15619e+06	5260245		6.27032e+06	5.97884e+06	5901380		3.15669e+06	3113490	3.08472e+06		3.43726e+06	3269161	3248580
49.46	49.961	49.803		49.3914	49.4542	49.7802		49.7596	49.4714	49.777		49.4818	49.5424	49.5408
998014	1.01593e+06	945764		724232	850097	741834		465220	449670	440785		658227	627429	603374
49.6584	50.1682	49.9334		49.5318	49.6586	49.9122		49.8898	49.6114	49.917		49.6218	49.682	49.6808
1.90839e+06	1.3218e+06	1.75456e+06		1.63067e+06	1.59452e+06	1.56404e+06		925378	852076	890181		1.15159e+06	1.08932e+06	1.07691e+06
49.7992	50.3026	50.075		49.6716	49.7962	50.0506		50.0202	49.7514	50.0474		49.7518	49.8124	49.8208
2.39266e+06	2.16164e+06	2.10991e+06		2.79874e+06	2.58856e+06	2478480		1.41598e+06	1.26344e+06	1.35224e+06		1.63363e+06	1541406	1.54783e+06
49.9304	50.433	50.203		49.8018	49.935	50.1906		50.1618	49.8818	50.1794		49.9428	49.9428	49.9504
3.26831e+06	3.09579e+06	3.07211e+06		2.77305e+06	2.92228e+06	3414700		1.80778e+06	1.74536e+06	1.74298e+06		1.97637e+06	1.88903e+06	1.82037e+06
50.06	50.5718	50.3334		49.9822	50.0746	50.321		50.2902	50.0122	50.3178		50.0824	50.1488	50.0808
6505313	5.62187e+06	5613729		6097119	6.24162e+06	6.03126e+06		3.26298e+06	3.16158e+06	3.13469e+06		3.44223e+06	3.32688e+06	3.25663e+06
50.972	51.4826	51.2558		50.8932	50.9866	51.233		51.2022	50.933	51.2898		51.0842	51.0644	50.992
583640	556077	698413		1.2911e+06	1.13125e+06	1062459		489768	469126	487395		667764	641253	630375
51.1432	51.6542	51.395		51.1232	51.1254	51.3722		51.3416	51.1046	51.429		51.2232	51.3044	51.164
2106318	1.37461e+06	1459135		1.75879e+06	1.70299e+06	1.69331e+06		969010	908764	911482		1.11148e+06	1.12698e+06	1.07598e+06
51.2728	51.7842	51.5358		51.2534	51.2558	51.5138		51.5728	51.2338	51.6482		51.3536	51.4444	51.2928
2.89507e+06	2.0229e+06	2.18633e+06		2.46857e+06	2.4314e+06	2.52133e+06		1.40283e+06	1.31955e+06	1.3383e+06		1.63009e+06	1.55626e+06	1.52899e+06
51.404	51.9234	51.667		51.3838	51.3974	51.6538		51.7016	51.365	51.7906		51.4954	51.5844	51.424
2.98827e+06	3.27605e+06	2.74803e+06		3043873	3.28241e+06	3.12338e+06		1.82499e+06	1.76832e+06	1.74694e+06		1.96292e+06	1.86706e+06	1.82263e+06
51.5416	52.063	51.8734		51.5236	51.5262	51.8426		51.832	51.5434	51.9194		51.6236	51.7144	51.6128
5.9263e+06	5.13569e+06	5190892		6.0881e+06	5901708	6.04364e+06		3.28331e+06	3.15266e+06	3.10389e+06		3.52603e+06	3.24988e+06	3.23106e+06
51.6824	52.193	52.015		51.6536	51.6566	51.9826		51.972	51.6834	52.0498		51.754	51.8548	51.7424
1.15345e+06	922750	739178		841840	968029	903027		469884	489629	489305		678637	624184	625627
51.8728	52.3738	52.1454		51.784	51.8662	52.1226		52.112	51.8138	52.189		51.8942	51.9948	51.8728
2.10425e+06	1452265	1.42606e+06		1.45815e+06	1.67443e+06	1.26112e+06		944056	866885	868281		1.11939e+06	1.10567e+06	1.05401e+06
52.0136	52.5138	52.2766		51.9242	51.9974	52.253		52.2434	51.9538	52.3194		52.0804	52.1244	52.0144
2572363	2.16747e+06	1.98736e+06		2.42644e+06	2.61205e+06	2.53531e+06		1.3737e+06	1.31945e+06	1.32231e+06		1.60064e+06	1.52142e+06	1.47764e+06
52.1528	52.645	52.4158		52.1284	52.1286	52.3834		52.3826	52.0954	52.4498		52.2144	52.3048	52.1528
3301888	2.79581e+06	2.6756e+06		3.10268e+06	3021967	3.28961e+06		1.80774e+06	1714598	1.76072e+06		1.90113e+06	1.80975e+06	1.78363e+06
52.2824	52.7842	52.5454		52.2646	52.267	52.5234		52.5782	52.2242	52.5898		52.3546	52.4452	52.2832
6204202	5.36831e+06	5.33717e+06		6.31499e+06	5946840	5.81828e+06		3.1467e+06	3.09494e+06	3.07132e+06		3.43434e+06	3.2437e+06	3221725
52.412	52.9242	52.6758		52.4048	52.407	52.653		52.7126	52.3546	52.7898		52.4946	52.5748	52.4136
1.09744e+06	905446	470037		510691	1.15785e+06	784146		485093	439936	451650		667342	630303	595714
52.5528	53.0642	52.8158		52.5446	52.537	52.853		52.843	52.5506	52.9202		52.6246	52.7052	52.62
2.28953e+06	1.40216e+06	1.42484e+06		1.53449e+06	1.55699e+06	1.62221e+06		922643	874203	879770		1163366	1.09451e+06	1.07297e+06
52.6824	53.1946	53.0182		52.675	52.6774	52.9938		52.9842	52.6854	53.0602		52.755	52.8456	52.7536
2823431	2.1022e+06	2.16096e+06		2.63408e+06	2.19423e+06	2680925		1.40069e+06	1.28908e+06	1.36291e+06		1637111	1.52252e+06	1.56725e+06
52.8728	53.3826	53.1566		52.8152	52.8746	53.1234		53.113	52.825	53.2002		52.8968	52.9852	52.884
2.91749e+06	3.18412e+06	3060553		3.09514e+06	3.49029e+06	3.06107e+06		1.82593e+06	1.69726e+06	1.76653e+06		1948631	1.86708e+06	1.85654e+06
53.0136	53.5242	53.2966		52.955	53.0078	53.2538		53.2434	52.965	53.3306		53.025	53.116	53.024
5.86856e+06	5774594	5.76224e+06		6177696	6.547e+06	6208596		3265943	3.1766e+06	3.14251e+06		3.46056e+06	3.3482e+06	3.24691e+06
54.0152	54.5266	54.2086		53.916	54.0086	54.1746		54.1652	53.877	54.2426		53.937	54.098	53.936
616861	1.1415e+06	737782		1.13908e+06	956119	1.00733e+06		482857	485756	476377		659059	654674	642814
54.1544	54.6658	54.347		54.0764	54.1806	54.3466		54.3046	54.0158	54.3818		54.0764	54.2372	54.0752
1.9608e+06	1.45055e+06	1.65775e+06		1.7421e+06	1.36894e+06	1393223		946639	870684	900066		1.13251e+06	1088548	1.10472e+06
54.284	54.807	54.4774		54.2758	54.3098	54.4858		54.4454	54.1462	54.5226		54.3078	54.4508	54.2048
2.5905e+06	1.96393e+06	2.11782e+06		2.27029e+06	2.62312e+06	2.54291e+06		1.39672e+06	1.34226e+06	1.35785e+06		1625990	1569481	1.5186e+06
54.4264	54.9374	54.6078		54.4164	54.4406	54.617		54.5764	54.2878	54.653		54.4366	54.5876	54.3472
3.33535e+06	3.16112e+06	2995413		2.94154e+06	3.39734e+06	3.41697e+06		1.83563e+06	1.78023e+06	1.78258e+06		1.95367e+06	1.85781e+06	1.81131e+06
54.5544	55.0666	54.7478		54.5468	54.5794	54.7554		54.785	54.4262	54.8626		54.5668	54.7276	54.4848
5730242	5452961	5.43156e+06		5.9889e+06	6036456	5.91314e+06		3.23363e+06	3.15008e+06	3.0506e+06		3.50903e+06	3.24738e+06	3.19672e+06
54.6856	55.2066	54.8782		54.687	54.719	54.9898		54.9248	54.5562	55.0018		54.707	54.8572	54.6152
942567	880753	1001137		1.16593e+06	1.05121e+06	896106		493317	481128	493010		653317	616504	614201
54.8248	55.3462	55.0894		54.8268	54.8494	55.1258		55.055	54.757	55.1322		54.8468	54.9876	54.8256
1.69274e+06	1.67233e+06	1.52344e+06		1.41474e+06	1.83786e+06	1.65166e+06		912974	882770	888310		1.14138e+06	1.11102e+06	1.0467e+06
55.0104	55.5202	55.2286		54.957	55.0798	55.2674		55.1854	54.8966	55.2626		54.9782	55.1276	54.9656
2664594	2.04986e+06	2.07592e+06		2.42259e+06	2531861	2.64759e+06		1.36027e+06	1.32867e+06	1.32494e+06		1.60901e+06	1.49205e+06	1.4636e+06
55.1448	55.657	55.3582		55.0874	55.2198	55.4058		55.3268	55.0266	55.405		55.1174	55.2688	55.096
3330157	2.99214e+06	3051179		3.35187e+06	3618072	3.78866e+06		1.79711e+06	1.66934e+06	1.72411e+06		1894218	1.78704e+06	1.79213e+06
55.2856	55.797	55.4886		55.2276	55.3502	55.5362		55.4554	55.157	55.5426		55.313	55.4	55.2264
5976222	5.37626e+06	5400346		5.93829e+06	5651785	6110435		3.14541e+06	3130018	3.04422e+06		3.42996e+06	3266971	3.21419e+06
55.4248	55.9266	55.6286		55.4174	55.4902	55.6762		55.5856	55.297	55.673		55.4474	55.5884	55.3664
795724	1.06383e+06	832304		895022	926443	922142		461098	464621	461272		678434	617754	598460
55.556	56.057	55.7686		55.5478	55.6302	55.8162		55.7924	55.4274	55.8034		55.5778	55.7284	55.496
1.73758e+06	1.32738e+06	1.37944e+06		1.72975e+06	1837836	1.99423e+06		927512	857226	890070		1.17677e+06	1.08435e+06	1.07444e+06
55.6856	56.1974	55.899		55.6896	55.7614	55.9474		55.9272	55.5578	56.0042		55.7192	55.8584	55.628
2.77398e+06	2.18865e+06	2.22698e+06		2.69632e+06	2.35535e+06	2.2238e+06		1.39553e+06	1.27144e+06	1.35136e+06		1.63517e+06	1.52933e+06	1.5555e+06
55.828	56.3274	56.039		55.8178	55.9006	56.137		56.0562	55.765	56.1354		55.8478	55.9888	55.8344
3.17965e+06	3.25119e+06	2.90695e+06		2.84354e+06	3.29239e+06	3097029		1811094	1.73472e+06	1.75502e+06		1.96444e+06	1.8824e+06	1.82619e+06
55.956	56.4578	56.2294		55.9482	56.0774	56.277		56.1964	55.8978	56.2738		55.9782	56.1288	55.9664
6114999	5.387e+06	5.43757e+06		6.1654e+06	6298685	6.1243e+06		3.26114e+06	3.18346e+06	3.14609e+06		3466839	3.33778e+06	3.24873e+06
56.868	57.3786	57.2342		56.87	56.9926	57.209		57.1072	56.9098	57.1842		56.9002	57.05	56.9688
1406910	856439	1.15889e+06		1098942	997604	1.19227e+06		473808	482156	461088		651038	609239	647272
57.0072	57.5506	57.4022		57.0092	57.2334	57.3474		57.2788	57.049	57.3562		57.0394	57.2116	57.108
1.87066e+06	1.92655e+06	1.4801e+06		1331580	1.80218e+06	1.47719e+06		936100	894694	869596		1.10955e+06	1.12102e+06	1.07804e+06
57.2376	57.7486	57.5406		57.1502	57.3722	57.4786		57.4086	57.1898	57.4858		57.1802	57.3404	57.2488
2.77165e+06	2.5517e+06	2.38524e+06		2.46744e+06	2.00353e+06	2.55285e+06		1.41892e+06	1.32193e+06	1.34933e+06		1.6429e+06	1.55682e+06	1.53449e+06
57.3688	57.8794	57.6702		57.2812	57.5134	57.6194		57.5476	57.3206	57.617		57.3114	57.4804	57.38
3.17513e+06	2.75682e+06	2.96933e+06		3.4203e+06	3302707	3.39786e+06		1.84815e+06	1.76538e+06	1.76813e+06		1.95157e+06	1.85033e+06	1.79418e+06
57.508	58.0194	57.8014		57.489	57.6422	57.7586		57.6876	57.4494	57.7554		57.5198	57.6672	57.5088
6053842	5647022	5301738		6010415	6146107	5570492		3.2419e+06	3.15603e+06	3.06376e+06		3.47507e+06	3.24808e+06	3.21352e+06
57.6472	58.159	57.9414		57.6298	57.7726	57.8882		57.8176	57.5898	57.8946		57.6596	57.8004	57.6488
1207069	1.00645e+06	1.07781e+06		698815	784924	1.06009e+06		493050	450945	475374		660194	603857	654198
57.788	58.289	58.0814		57.7598	57.9126	58.029		57.9982	57.7294	58.077		57.7898	57.9404	57.7888
1830836	1.45765e+06	1.29089e+06		1.6623e+06	1736633	1.90626e+06		933320	892474	888794		1155864	1.11498e+06	1.03292e+06
57.9192	58.4194	58.3022		57.8912	58.0422	58.2058		58.1382	57.903	58.2162		57.9202	58.0804	57.972
2.66744e+06	2.05704e+06	2.06648e+06		2.51792e+06	2506515	2.40286e+06		1.405e+06	1.31234e+06	1.32247e+06		1.57724e+06	1.50064e+06	1.4875e+06
58.0584	58.5594	58.443		58.0304	58.2334	58.3386		58.2698	58.0402	58.357		58.062	58.2108	58.1088
3443904	2.98162e+06	2543220		3012187	2.858e+06	2926215		1.77315e+06	1.67831e+06	1.71312e+06		1.90085e+06	1.80694e+06	1.79269e+06
58.2344	58.753	58.5814		58.1602	58.3734	58.4794		58.4086	58.1802	58.4858		58.1902	58.3412	58.2488
5.75117e+06	5246794	5455831		5.98402e+06	5723760	5936541		3.16658e+06	3.11777e+06	3.06208e+06		3.45129e+06	3245170	3.23956e+06
58.3688	58.8902	58.7118		58.2906	58.503	58.6194		58.5486	58.3098	58.6258		58.3206	58.4812	58.3792
832568	705240	1.00421e+06		1.18951e+06	856502	1122628		502721	459888	486952		649910	629388	569498
58.508	59.031	58.8518		58.4308	58.6334	58.749		58.6786	58.4402	58.7658		58.5272	58.6112	58.5096
2.30381e+06	1.55252e+06	1.12794e+06		1.41254e+06	1.84001e+06	1.74617e+06		922924	849981	866435		1.1601e+06	1.08189e+06	1.05237e+06
58.6488	59.1618	58.9918		58.632	58.7734	58.8794		58.809	58.5802	58.8962		58.6618	58.8016	58.6496
3066159	2.13219e+06	1.95546e+06		2360073	2.2422e+06	2.41635e+06		1.40231e+06	1.27915e+06	1.34697e+06		1.64378e+06	1.55932e+06	1.55237e+06
58.7784	59.2906	59.1222		58.7612	58.915	59.021		59.007	58.7106	59.0274		58.7928	58.9432	58.7792
2.92007e+06	2.74077e+06	3209922		3.02596e+06	3.34904e+06	3.50356e+06		1.82257e+06	1.73588e+06	1800124		1.96094e+06	1.87265e+06	1.8116e+06
58.9096	59.4306	59.2526		58.9012	59.0438	59.1594		59.149	58.841	59.2162		58.9312	59.0716	58.9104
6.21067e+06	5.58598e+06	5279715		6207863	6539835	5.79761e+06		3291536	3165954	3153378		3.44607e+06	3.32756e+06	3.24763e+06
59.8296	60.3418	60.163		59.8122	60.0246	60.0714		60.151	59.7618	60.2226		59.8422	59.9836	59.8312
972901	1.0098e+06	854691		447851	903934	986686		504326	485287	487961		660163	623519	647904
60.0024	60.513	60.3038		59.9836	60.1966	60.2106		60.2904	59.9334	60.3898		60.0138	60.1228	60.0024
1.57121e+06	1.45312e+06	1.73394e+06		1.50902e+06	1888264	1.63046e+06		923431	925292	903239		1.12001e+06	1.11804e+06	1080959
60.1304	60.6426	60.523		60.1134	60.381	60.4322		60.4316	60.1318	60.5282		60.1434	60.264	60.2008
2.73349e+06	2.05426e+06	2.2954e+06		2.45968e+06	2374578	2665964		1.39871e+06	1.36033e+06	1.33953e+06		1.61047e+06	1552821	1494083
60.2616	60.7738	60.6542		60.2526	60.515	60.561		60.562	60.2622	60.669		60.2826	60.4028	60.3312
3398841	3349727	2.94341e+06		3231082	3.22763e+06	2.93926e+06		1832873	1.77395e+06	1.77257e+06		1.95537e+06	1.86029e+06	1.8023e+06
60.4408	60.9626	60.7942		60.3924	60.6554	60.6914		60.6908	60.4026	60.7978		60.4224	60.5332	60.4712
6.19904e+06	5.66895e+06	5.17942e+06		5.9745e+06	6188204	6094213		3.24958e+06	3.14176e+06	3077881		3.49756e+06	3.24826e+06	3.22406e+06
60.58	61.0922	60.9238		60.5226	60.795	60.8314		60.831	60.5422	60.9282		60.5526	60.6636	60.6112
767380	646367	1.10302e+06		969972	910194	1107910		489485	477206	495503		658480	593408	599811
60.7112	61.2226	61.055		60.7034	60.9266	60.9714		60.9708	60.6722	61.0682		60.733	60.8796	60.7416
1.96465e+06	1.3338e+06	1.2361e+06		1.7189e+06	1.49144e+06	1.67258e+06		948037	908939	889140		1.10314e+06	1.09684e+06	1.04324e+06
60.8504	61.3634	61.1942		60.8432	61.067	61.1026		61.1448	60.8026	61.2914		60.874	61.0148	60.8832
2.76629e+06	2266628	2.2709e+06		2.48205e+06	2.52135e+06	2.37979e+06		1349899	1.31992e+06	1.30865e+06		1.59594e+06	1.46292e+06	1.48949e+06
60.9928	61.4938	61.3342		60.973	61.2054	61.2418		61.2814	60.9442	61.4306		61.005	61.1556	61.0216
3020871	2442816	2984503		3399296	3.36073e+06	3.62584e+06		1.75028e+06	1.685e+06	1.67907e+06		1.90772e+06	1.7973e+06	1.77867e+06
61.1208	61.6226	61.5278		61.1034	61.3358	61.4386		61.4212	61.1358	61.569		61.1434	61.294	61.2048
5.91952e+06	5.23244e+06	5.3177e+06		6273994	5907248	6.21325e+06		3.02657e+06	3.11582e+06	2.92076e+06		3.3988e+06	3.28441e+06	3234468
61.252	61.763	61.6654		61.2436	61.5262	61.5722		61.5514	61.2734	61.6986		61.2836	61.424	61.3424
1.19914e+06	1.26828e+06	463397		642566	761284	858745		480115	458258	440710		675515	606323	592127
61.4472	61.9674	61.8046		61.3834	61.6662	61.7026		61.6818	61.4142	61.829		61.4134	61.5552	61.4824
2.12008e+06	1.30208e+06	1.49822e+06		1.59864e+06	1.73099e+06	1.668e+06		878006	833705	870447		1.13571e+06	1.01928e+06	1.0326e+06
61.5832	62.1034	61.935		61.5148	61.7966	61.8442		61.822	61.545	61.9706		61.5438	61.6944	61.6128
2.27755e+06	1.71708e+06	2.29961e+06		2.64113e+06	2.42798e+06	2.64486e+06		1.2943e+06	1.20172e+06	1.27624e+06		1.55801e+06	1.45621e+06	1.48803e+06
61.7224	62.245	62.0654		61.6552	61.9266	61.9722		61.9518	61.6834	62.109		61.7418	61.8344	61.7424
3.19302e+06	2.83484e+06	2.84362e+06		3.22759e+06	3.20136e+06	2863405		1.78983e+06	1613904	1.60628e+06		1884339	1.74199e+06	1765239
61.8616	62.3834	62.2062		61.8438	62.067	62.1026		62.0822	61.8238	62.2394		61.884	62.0248	61.8832
5957855	5.30032e+06	4.699e+06		5599350	5609499	5.52876e+06		2.92676e+06	2.94934e+06	2737345		3.13486e+06	2.98413e+06	2936447
62.7736	63.2954	63.1174		62.8494	62.979	63.025		63.0032	62.7358	63.1618		62.8862	63.0268	62.7952
593009	496136	1.05822e+06		686572	815346	949258		409784	421309	371792		616810	540928	509927
62.9128	63.4346	63.2558		63.017	63.1174	63.1642		63.175	62.8746	63.301		63.0254	63.166	62.9336
1.75629e+06	1.34963e+06	1.04985e+06		1260125	1.53309e+06	1058587		758146	718088	683379		911096	901249	861957
63.044	63.565	63.387		63.1554	63.2478	63.305		63.3732	63.005	63.5218		63.1664	63.2956	63.064
2.20163e+06	2.07159e+06	1.84251e+06		2.23724e+06	2.24728e+06	2.01894e+06		1.12373e+06	1.0087e+06	1.01865e+06		1.31203e+06	1.23523e+06	1.21335e+06
63.1848	63.7058	63.527		63.297	63.3782	63.4354		63.5038	63.1354	63.6514		63.297	63.426	63.1944
2524253	2.45235e+06	2.72359e+06		2.79083e+06	2117763	2.84243e+06		1.37747e+06	1.33369e+06	1.39244e+06		1.57332e+06	1.48251e+06	1.44968e+06
63.324	63.8346	63.7374		63.4258	63.5942	63.6546		63.6438	63.345	63.7914		63.4256	63.5664	63.404
4.47575e+06	4.26627e+06	4.86929e+06		4.65148e+06	4.86383e+06	4.8557e+06		2.49445e+06	2.48723e+06	2442381		2.91888e+06	2.58329e+06	2416002
63.4536	63.965	63.8686		63.5658	63.7282	63.7946		63.7836	63.4754	63.9314		63.5658	63.706	63.5344
958376	1.11777e+06	303065		852826	758526	805739		417928	407417	380339		571055	526846	514042
63.6536	64.175	64.007		63.7056	63.8586	63.9242		63.9138	63.6154	64.061		63.7058	63.8364	63.6744
1.72736e+06	1.27723e+06	1316680		1.70894e+06	1.75178e+06	1.37123e+06		740154	700806	730792		888023	834834	837190
63.7944	64.3062	64.147		63.9184	63.9998	64.0562		64.0442	63.7554	64.1922		63.8794	63.9668	63.816
1.76308e+06	1.67047e+06	1.72197e+06		1.54643e+06	2.24014e+06	2.06258e+06		1.10746e+06	1.04061e+06	1.01739e+06		1.2883e+06	1.17919e+06	1.10518e+06
63.9256	64.437	64.2774		64.0564	64.1302	64.1946		64.1842	63.8858	64.3314		64.0162	64.1668	63.9472
2.37193e+06	2.56051e+06	1.69338e+06		2.65738e+06	2.57868e+06	2.50226e+06		1.50256e+06	1.33979e+06	1.506e+06		1.59137e+06	1.37676e+06	1.38156e+06
64.0648	64.5758	64.4086		64.1962	64.259	64.325		64.3776	64.0162	64.525		64.1562	64.2968	64.0848
4722507	4.63133e+06	4773331		4999665	5270167	5.29379e+06		2839970	2.48592e+06	2.55724e+06		2.79658e+06	2.60665e+06	2.73661e+06
64.204	64.7154	64.5478		64.3264	64.399	64.4554		64.5146	64.1562	64.6618		64.2864	64.4272	64.2256
249107	878567	955236		782728	830527	664968		380856	401558	391929		574908	534383	515525
64.3352	64.8458	64.7406		64.4568	64.539	64.6626		64.6556	64.3502	64.8018		64.4166	64.5668	64.4096
1.51237e+06	1.4821e+06	1.18454e+06		1.75075e+06	1.45811e+06	1.25537e+06		790847	761109	756811		1054929	913832	894996
64.4648	64.9762	64.8782		64.5966	64.7294	64.805		64.7862	64.4874	64.9322		64.5568	64.698	64.5456
2821047	2.25853e+06	1.69114e+06		2.24937e+06	2.32894e+06	2.48561e+06		1252001	1.144e+06	1.15467e+06		1.48343e+06	1.41185e+06	1.35181e+06
64.6632	65.1818	65.0182		64.7268	64.871	64.9354		64.915	64.6266	65.0626		64.6868	64.8292	64.688
3.13287e+06	3380504	3.11049e+06		2.77927e+06	2.76259e+06	2677719		1.63046e+06	1.55674e+06	1.56674e+06		1.76847e+06	1.70926e+06	1.57465e+06
64.7944	65.3166	65.1478		64.8572	65.0094	65.0754		65.0552	64.7666	65.2026		64.817	64.9676	64.816
5182811	5392740	5.4289e+06		5.73755e+06	6268909	5.09044e+06		2.80463e+06	2.81772e+06	2.7296e+06		3.12781e+06	2.83814e+06	2.98299e+06
65.7976	66.3186	66.059		65.7782	65.9214	65.9874		65.966	65.6774	66.1146		65.7382	65.8996	65.7272
787585	844354	578060		844535	876606	869576		423040	442864	425141		604081	551146	551612
65.9368	66.4578	66.1894		65.95	66.0606	66.1266		66.1376	65.8494	66.253		65.91	66.0388	65.8672
1.37718e+06	1.40769e+06	1.21967e+06		1.64975e+06	1.81787e+06	1.61523e+06		784013	717614	753295		934324	902240	862899
66.076	66.5978	66.3294		66.1482	66.191	66.257		66.2674	65.9882	66.3834		66.1082	66.2496	66.008
2.4746e+06	2.12871e+06	2419676		2264728	2.00342e+06	2.72012e+06		1.22865e+06	1.04501e+06	1.1468e+06		1.41552e+06	1.37622e+06	1.27381e+06
66.2072	66.729	66.4694		66.2786	66.3326	66.3874		66.4066	66.1298	66.5138		66.2386	66.3908	66.1472
2.71833e+06	3.11154e+06	2967071		3.30605e+06	2.7264e+06	2.56962e+06		1.53553e+06	1.53172e+06	1.48282e+06		1.7268e+06	1609794	1.50871e+06
66.3368	66.8682	66.5998		66.4188	66.4606	66.5274		66.5864	66.2578	66.7338		66.3786	66.5292	66.2768
5.45934e+06	5.12886e+06	5349076		4991197	5.58729e+06	5.45155e+06		2846794	2579988	2.81221e+06		3.1343e+06	2957510	2.69094e+06
66.476	67.0082	66.7302		66.5586	66.5914	66.657		66.7166	66.4846	66.8642		66.5186	66.6596	66.4072
1.21493e+06	958377	1.11911e+06		1.04285e+06	871623	1.07384e+06		422905	418279	445570		605390	529714	500723
66.6168	67.1378	66.9502		66.689	66.8086	66.8674		66.847	66.6282	66.9946		66.6486	66.7996	66.6176
1.67023e+06	1.88456e+06	1.72802e+06		1.68377e+06	1.76435e+06	1.60763e+06		854250	794200	819774		1.04121e+06	980100	916490
66.8104	67.329	67.0798		66.8302	66.9422	67.0074		66.9868	66.7598	67.1346		66.779	66.9408	66.7472
2541157	2.04651e+06	1.95993e+06		2.17496e+06	2180074	2.60573e+06		1.2767e+06	1210769	1238615		1.46488e+06	1.35207e+06	1.3068e+06
66.9464	67.4686	67.2102		66.969	67.0734	67.1378		67.117	66.8986	67.2642		66.9208	67.0696	66.8776
3.19289e+06	3.04387e+06	3.08639e+06		3.12154e+06	2.9887e+06	2854779		1.63123e+06	1.5386e+06	1.59683e+06		1.7561e+06	1580284	1.61232e+06
67.0872	67.5986	67.3502		67.152	67.2118	67.2682		67.2474	67.0386	67.3946		67.1122	67.2	67.0176
4.87451e+06	5213361	5.5194e+06		5.76794e+06	5.87512e+06	5691965		2820888	2.8757e+06	2.76611e+06		3108922	3.12157e+06	3.23871e+06
67.2168	67.729	67.4806		67.2896	67.3518	67.4082		67.3876	67.169	67.5346		67.2496	67.39	67.1584
830058	1.30418e+06	997790		1.14578e+06	628423	1.51477e+06		466698	457043	388488		626940	588154	602258
67.348	67.869	67.611		67.4296	67.4822	67.5482		67.592	67.2994	67.7394		67.3894	67.52	67.288
2.20823e+06	1.31927e+06	1.5559e+06		1.38465e+06	1.56697e+06	1.33384e+06		887466	859156	842117		1065428	1.06377e+06	1.01866e+06
67.4872	68.009	67.751		67.5596	67.6126	67.6786		67.728	67.4394	67.877		67.5206	67.6504	67.4288
2.87715e+06	1.93932e+06	1.98497e+06		2.31444e+06	2.18981e+06	2319468		1.27156e+06	1.04609e+06	1.18138e+06		1.52929e+06	1.31734e+06	1.5062e+06
67.6184	68.1402	67.955		67.69	67.7522	67.877		67.868	67.6294	68.0154		67.6516	67.7908	67.6256
3491395	2.8689e+06	2.63325e+06		3.09009e+06	3.03256e+06	2.68511e+06		1.60342e+06	1.4419e+06	1.75009e+06		1.79175e+06	1717344	1.71741e+06
67.748	68.2794	68.0926		67.83	67.9526	68.0186		68.0094	67.7598	68.1554		67.79	67.9304	67.7584
6.11138e+06	4.57228e+06	4985631		5433094	5.99703e+06	6.308e+06		3.04522e+06	2.99266e+06	3.1233e+06		3.25481e+06	3.40924e+06	3.33984e+06
68.6696	69.1906	69.0934		68.742	68.9558	69.021		68.9198	68.7018	69.0674		68.701	68.8412	68.76
1.26064e+06	695826	758503		755639	868307	1.20253e+06		455210	448076	475151		584150	602596	548614
68.8408	69.3618	69.2318		68.8808	69.0942	69.1602		69.059	68.841	69.2066		68.8726	69.0136	68.9312
2106660	1.69867e+06	1.49484e+06		1.87805e+06	1.58879e+06	1.45133e+06		867647	854261	884344		1.03351e+06	1.076e+06	1.04032e+06
69.0392	69.5506	69.3622		69.011	69.2346	69.301		69.1894	68.9706	69.337		69.0022	69.152	69.0608
2.65077e+06	2391783	2.24243e+06		2.15247e+06	2.55999e+06	2499456		1.33502e+06	1.24975e+06	1.32798e+06		1.51557e+06	1.50594e+06	1.49909e+06
69.1688	69.6922	69.4926		69.1532	69.3658	69.4418		69.3306	69.101	69.4786		69.1414	69.2936	69.192
3.27107e+06	2.6716e+06	2828589		3.11133e+06	2.41864e+06	3557927		1.72371e+06	1.70411e+06	1.67776e+06		1.76284e+06	1.78761e+06	1.7622e+06
69.3096	69.8306	69.6326		69.3614	69.5042	69.5706		69.4594	69.241	69.6066		69.3214	69.4644	69.3304
5.20295e+06	5019692	4465125		5710687	5746823	5578435		3.06199e+06	3.01648e+06	2.91287e+06		3.11809e+06	3.33278e+06	3323193
69.4488	69.961	69.7726		69.4918	69.6442	69.7106		69.5896	69.381	69.737		69.4516	69.6024	69.4704
1.29722e+06	1.0008e+06	612103		1.29431e+06	1.24631e+06	1024882		442205	430990	408977		584920	587008	592623
69.58	70.0914	69.903		69.632	69.7742	69.8498		69.7996	69.5114	69.9474		69.5818	69.742	69.6
1.85698e+06	956964	1.42101e+06		1.45159e+06	1.35721e+06	1.67904e+06		862543	825353	811868		1038520	1.00494e+06	989890
69.7208	70.2314	70.0926		69.7728	69.9046	70.081		69.9308	69.701	70.0786		69.7218	69.8732	69.8304
2.55618e+06	1978351	2.08855e+06		2.44659e+06	2335563	2198251		1.24478e+06	1.21493e+06	1.19864e+06		1.4044e+06	1.37255e+06	1.36902e+06
69.86	70.361	70.2334		69.9038	70.1046	70.221		70.0618	69.8434	70.2098		69.8518	70.0044	69.9608
3.32288e+06	2.51229e+06	2.68217e+06		2.94321e+06	2.8556e+06	3003151		1.61739e+06	1.53803e+06	1539835		1.62979e+06	1.66728e+06	1.69182e+06
70.0424	70.5618	70.363		70.0424	70.2346	70.361		70.2004	69.9714	70.3474		69.9822	70.1428	70.0912
4112112	4.04572e+06	4.16045e+06		4.93308e+06	5.51621e+06	5.00514e+06		2.62589e+06	2.88614e+06	2.76824e+06		2.90656e+06	3.0636e+06	2.92225e+06
70.18	70.7018	70.4942		70.1824	70.3654	70.4914		70.3402	70.1018	70.4874		70.1224	70.2728	70.2312
773206	506662	775716		1.06568e+06	423331	1.0866e+06		432624	436705	372213		562002	518530	570329
70.3208	70.8318	70.6334		70.3662	70.5054	70.6314		70.4704	70.2422	70.6178		70.3266	70.4032	70.3712
2076802	1.17339e+06	1.30815e+06		1737211	1.24363e+06	1.56322e+06		786880	758208	727331		919075	1.00787e+06	882835
70.4504	70.9634	70.7646		70.5028	70.6454	70.7714		70.6018	70.3722	70.749		70.4638	70.6036	70.5008
2.69631e+06	1.59272e+06	1.82856e+06		1.98143e+06	2.0153e+06	1.75054e+06		1.142e+06	883122	983412		1.35e+06	1.10911e+06	1.34922e+06
70.5816	71.1026	70.8958		70.6446	70.7758	70.901		70.8064	70.5026	70.9538		70.6028	70.7452	70.632
2.78683e+06	1.94583e+06	2.36019e+06		2.33891e+06	2.36855e+06	1.91589e+06		1.33591e+06	1.20703e+06	1.55516e+06		1.52556e+06	1.53205e+06	1.5365e+06
70.7208	71.2422	71.0342		70.7728	70.9158	71.0818		70.9408	70.6426	71.0882		70.7428	70.8736	70.828
5.06767e+06	3.33368e+06	4.08135e+06		5.18945e+06	5266317	5.43369e+06		2.6903e+06	2.61523e+06	2853111		2.86479e+06	3091696	2.90638e+06
71.6328	72.1542	71.9454		71.6846	71.8374	71.993		71.943	71.5546	72.0906		71.6546	71.7956	71.744
792399	872224	985899		910042	794507	674269		369456	337636	372910		430097	473803	467085
71.772	72.293	72.1166		71.8242	71.9766	72.2226		72.0822	71.6834	72.2298		71.7938	71.9348	71.9848
2.04109e+06	864630	1.55861e+06		1.17482e+06	1.17709e+06	1.68078e+06		752449	785228	810129		885927	978481	909839
71.9016	72.4234	72.3254		71.9654	72.1878	72.353		72.222	71.857	72.3706		71.9242	72.0756	72.1232
2.62312e+06	1652681	1797732		2009239	1.7979e+06	1.67921e+06		1.07766e+06	1.14871e+06	1.1147e+06		1154398	1.29039e+06	1.26365e+06
72.0328	72.565	72.4662		72.104	72.3286	72.4938		72.3538	71.9954	72.5018		72.0658	72.2068	72.2648
2686435	2.64349e+06	2.16692e+06		2.75722e+06	2.55406e+06	2.48277e+06		1.49039e+06	1.45992e+06	1.41526e+06		1439339	1.53973e+06	1.52003e+06
72.252	72.7738	72.5958		72.2342	72.467	72.6242		72.4926	72.1338	72.6402		72.1942	72.3452	72.3936
3.93492e+06	4078850	3.61708e+06		4842224	4.69989e+06	4489316		2.53474e+06	2800711	2336715		2.57836e+06	2.89128e+06	2.87931e+06
72.3832	72.9042	72.7262		72.3646	72.597	72.753		72.6324	72.2642	72.7802		72.3246	72.4852	72.5232
773737	281855	894678		835867	691785	612442		310875	340056	287832		414295	462319	462195
72.5224	73.0442	72.8662		72.5746	72.7274	72.8834		72.7626	72.3946	72.9098		72.5346	72.6788	72.6632
1.74276e+06	1.04804e+06	974572		1.46014e+06	1.38707e+06	1.06971e+06		685413	626398	606926		799283	824812	848766
72.6632	73.1738	73.0062		72.7046	72.8678	73.0242		72.9438	72.5346	73.0914		72.6656	72.8156	72.7936
2196387	1.9192e+06	1.20267e+06		1.85297e+06	1.97585e+06	1.80344e+06		938545	951612	908159		1.07611e+06	1.11654e+06	1.12746e+06
72.7944	73.3046	73.1358		72.8352	72.9974	73.2282		73.083	72.6746	73.2306		72.7968	72.9556	72.984
2.31858e+06	1.79457e+06	2456743		2.43934e+06	1.98682e+06	1.82404e+06		1226032	1.24268e+06	1.21392e+06		1.25039e+06	1.39145e+06	1.38155e+06
72.9336	73.4446	73.3262		72.9752	73.1278	73.3642		73.2132	72.8046	73.3602		72.9352	73.0856	73.124
2.86855e+06	3.28083e+06	3.19661e+06		3.74449e+06	4.11095e+06	4.12045e+06		1.9986e+06	2427704	2205237		2.2061e+06	2.31486e+06	2109767
73.0728	73.5846	73.4662		73.105	73.3278	73.5042		73.3434	72.995	73.4914		73.0752	73.216	73.2544
1.01223e+06	763047	496008		1.01513e+06	538329	782342		333135	299226	277054		406471	405577	451258
73.2584	73.7766	73.5966		73.2356	73.4578	73.6442		73.4836	73.1346	73.6306		73.2052	73.356	73.384
1.61257e+06	925472	1.06038e+06		1.01535e+06	729389	1.38073e+06		597274	583649	559129		644381	794900	676582
73.3944	73.9162	73.727		73.3756	73.5886	73.7746		73.6234	73.265	73.7714		73.3456	73.4972	73.5248
1.87752e+06	1.27019e+06	1535360		1.42645e+06	1.0995e+06	930274		828667	601864	751560		986106	860355	1.07462e+06
73.5336	74.0566	73.867		73.5806	73.7286	73.9162		73.7538	73.3954	73.901		73.5428	73.6284	73.6664
2355629	1.9805e+06	1.99847e+06		2.0275e+06	2.34737e+06	1.83111e+06		1.05873e+06	925898	1.33592e+06		1.06956e+06	1.20782e+06	1283352
73.6632	74.185	73.9966		73.716	73.8682	74.0546		73.894	73.5354	74.0418		73.6756	73.8164	73.7944
4.29984e+06	3.42905e+06	3.62657e+06		4308372	4554569	5.07158e+06		2.3147e+06	2214120	2597052		2.37457e+06	2675775	2.56114e+06
74.5752	75.0974	74.9078		74.717	74.779	75.0162		74.806	74.4474	74.9538		74.677	74.8588	74.776
845417	452007	894078		1.06355e+06	410466	945144		400877	294480	418600		417146	523172	490957
74.7144	75.2362	75.0382		74.8886	74.9514	75.1554		74.9348	74.5862	75.0922		74.8488	74.9876	74.948
2.11321e+06	1.54071e+06	1.54549e+06		1.6918e+06	1.5144e+06	1.6216e+06		832132	834436	882353		941948	1069229	1.01891e+06
74.8568	75.3762	75.1782		75.018	75.0898	75.3746		75.1662	74.7166	75.3138		74.978	75.118	75.1312
2.51286e+06	1.98584e+06	2102871		2.21166e+06	2292226	2.32454e+06		1258636	1.24742e+06	1.2765e+06		1.26129e+06	1.42319e+06	1.40277e+06
74.9944	75.5078	75.3182		75.149	75.2314	75.5162		75.3054	74.8586	75.453		75.1092	75.258	75.2664
2.65359e+06	2.54306e+06	2907721		2817305	3278755	3.06661e+06		1.72042e+06	1.5681e+06	1691040		1.60627e+06	1.68497e+06	1.705e+06
75.1256	75.637	75.5286		75.2876	75.4034	75.6466		75.4454	75.071	75.593		75.2476	75.398	75.4064
4275252	4.35735e+06	4.31818e+06		5879065	5.31297e+06	5.55827e+06		2.96228e+06	3.05086e+06	2.76253e+06		2.86789e+06	3122103	3.20655e+06
75.2552	75.777	75.6686		75.4274	75.5402	75.7866		75.5754	75.2074	75.7234		75.3874	75.528	75.5464
940512	1.07193e+06	432883		781834	721230	554454		421328	405405	414180		537942	584555	559536
75.4648	75.9866	75.8086		75.5578	75.6802	75.9266		75.7058	75.3474	75.853		75.5176	75.6588	75.6768
1.92504e+06	1.60864e+06	1.58788e+06		1776211	1.4333e+06	1.66175e+06		820002	771714	839048		979067	987307	1.06825e+06
75.596	76.1174	75.939		75.788	75.811	76.0562		75.846	75.4874	75.9938		75.748	75.8	75.8064
2.13034e+06	1932009	2.17447e+06		2.13855e+06	2376300	2.51286e+06		1.26006e+06	1.18417e+06	1.20648e+06		1.33135e+06	1383535	1411496
75.7256	76.2594	76.0694		75.918	75.9422	76.1874		75.9758	75.6174	76.1234		75.8878	75.9984	75.9488
2927428	2.80414e+06	2512179		3.36748e+06	2729430	2.78007e+06		1.7176e+06	1.55861e+06	1.62815e+06		1.57473e+06	1.72616e+06	1.74717e+06
75.8664	76.3974	76.2094		76.0484	76.0806	76.3266		76.1668	75.7478	76.3242		76.0184	76.1388	76.0768
3.68324e+06	4.35851e+06	3936995		5.17528e+06	5355442	5824896		2.72792e+06	2956522	2.89915e+06		2867593	3.0025e+06	2.88986e+06
76.0056	76.5274	76.339		76.1886	76.2206	76.517		76.3064	75.8874	76.4642		76.1584	76.2788	76.2672
599075	962532	1.16152e+06		1.03717e+06	1.15416e+06	904502		438695	436374	425066		540103	565799	633618
76.1368	76.6678	76.5414		76.3284	76.351	76.6474		76.4362	76.0178	76.5938		76.2984	76.41	76.4072
1.87744e+06	1.34084e+06	1.21023e+06		1.82583e+06	1.08233e+06	1.54024e+06		869212	814090	806849		915464	1075544	954550
76.276	76.809	76.6798		76.4584	76.5414	76.789		76.5676	76.2082	76.725		76.4294	76.5412	76.5384
2771110	1.89475e+06	1.63789e+06		1.78384e+06	2067915	1.99461e+06		1.19688e+06	961314	1.10076e+06		1.39168e+06	1270170	1.44972e+06
76.4712	76.9922	76.8094		76.5888	76.683	76.917		76.7066	76.3498	76.8642		76.569	76.6796	76.6672
3.01923e+06	2.66029e+06	2.61766e+06		2.91072e+06	3.1467e+06	2.43074e+06		1.49323e+06	1.30788e+06	1723506		1.56139e+06	1.65021e+06	1697232
76.6072	77.1282	76.9406		76.7948	76.8114	77.0482		76.8468	76.4782	77.0042		76.7456	76.8196	76.808
4996556	4433027	5010852		5.81567e+06	5.63818e+06	6183376		3.13937e+06	2.88899e+06	3.08602e+06		3.093e+06	3316261	3.155e+06
77.6088	78.1294	77.8614		77.7108	77.7234	77.9698		77.7586	77.3902	77.9162		77.6606	77.7404	77.7184
982495	1.00024e+06	757227		1.27989e+06	1.12641e+06	705485		515501	451959	516672		578588	672301	650527
77.78	78.2906	78.0334		77.9518	77.8626	78.109		77.8978	77.5294	78.0554		77.9002	77.9124	77.8904
2.17838e+06	1494043	1.89934e+06		1.69723e+06	2.08133e+06	1.89303e+06		964184	923132	965071		1.13745e+06	1.19724e+06	1.15985e+06
77.9096	78.4206	78.1726		78.0904	78.0038	78.2482		78.0282	77.6698	78.1858		78.0402	78.0984	78.02
2.87318e+06	2134911	2.25787e+06		2.81414e+06	2.50238e+06	2.81494e+06		1.44836e+06	1.37082e+06	1.39252e+06		1.58375e+06	1.65265e+06	1.55397e+06
78.0408	78.5598	78.3014		78.2318	78.1342	78.3802		78.1696	77.8098	78.3274		78.1802	78.2308	78.1592
3132947	3.18629e+06	3.19225e+06		2.98096e+06	3383389	3.11577e+06		1.86235e+06	1795558	1.75649e+06		1.91798e+06	1.92148e+06	1.88732e+06
78.1784	78.6994	78.4318		78.3606	78.263	78.5882		78.3782	77.9394	78.5362		78.3104	78.3612	78.3448
5.1427e+06	4833329	5261425		6.2431e+06	6.24306e+06	5884864		3.2314e+06	3.15392e+06	3082817		3.32349e+06	3.42607e+06	3.25809e+06
78.3192	78.8298	78.571		78.5008	78.403	78.729		78.5086	78.0702	78.6658		78.4406	78.5012	78.4792
1.38251e+06	1.23883e+06	1.09993e+06		1.09045e+06	1.00184e+06	1.07946e+06		465612	511539	492805		663408	656397	670767
78.4488	78.9602	78.7518		78.6406	78.6174	78.8594		78.6488	78.2858	78.8066		78.581	78.6412	78.6096
2336603	1.90894e+06	1.84823e+06		1761339	1.74642e+06	1.93887e+06		973159	918799	904934		1.15929e+06	1.11723e+06	1.1094e+06
78.6792	79.1898	78.8822		78.7708	78.7534	78.9906		78.7786	78.4202	78.9362		78.7108	78.7724	78.7504
3125016	2307979	1.92658e+06		2791791	2.54648e+06	2278954		1425789	1.31376e+06	1.36421e+06		1.54482e+06	1.5574e+06	1.51631e+06
78.8088	79.3202	79.0222		78.9522	78.8934	79.1298		78.909	78.5506	79.0666		78.9018	78.9116	78.8816
2.92713e+06	3016133	3.13862e+06		3373327	3.24644e+06	3287320		1.79125e+06	1697657	1.74219e+06		1.86001e+06	1.85278e+06	1.8462e+06
78.94	79.4506	79.1518		79.091	79.0334	79.2594		79.0492	78.6906	79.2066		79.0412	79.0516	79.02
4695451	4934805	5.36714e+06		6417154	6631071	6.19639e+06		3.0106e+06	3097562	2.93772e+06		3269029	3.20005e+06	3.14713e+06
79.0792	79.5906	79.283		79.2212	79.1638	79.3906		79.189	78.8206	79.3466		79.1712	79.242	79.16
1.46454e+06	1.25418e+06	737698		1.0047e+06	1.01158e+06	1.20936e+06		517252	460322	450877		681869	669342	687588
79.2184	79.721	79.4222		79.3516	79.3038	79.5298		79.3812	78.951	79.5386		79.3026	79.3724	79.3
2.00246e+06	1.72103e+06	1.63137e+06		1.68832e+06	1.55644e+06	1.74477e+06		951524	882406	909996		1.10139e+06	1.18509e+06	1.12687e+06
79.3496	79.851	79.5638		79.4928	79.4438	79.7314		79.5206	79.091	79.6778		79.4416	79.5132	79.4912
2.8665e+06	2.17799e+06	2.08597e+06		2822881	2540895	2.36858e+06		1.30584e+06	1.21187e+06	1.26544e+06		1.61762e+06	1.46557e+06	1.60032e+06
79.4792	79.9914	79.755		79.6332	79.5742	79.8626		79.6596	79.2322	79.817		79.5816	79.642	79.6304
3.69872e+06	2.98227e+06	2.95141e+06		2.86062e+06	3.08709e+06	3.0536e+06		1.73347e+06	1.49251e+06	1.74849e+06		1.88118e+06	1.80137e+06	1.6962e+06
79.6856	80.1954	79.8934		79.762	79.7546	80.001		79.7896	79.4314	79.9474		79.7118	79.7724	79.7704
5.62061e+06	4626291	5.32638e+06		6084049	6273064	5889862		2.96206e+06	3070764	2971763		3.37351e+06	3.26767e+06	3468945
80.6008	81.113	80.8942		80.743	80.7982	80.9114		80.7006	80.4318	80.8578		80.693	80.6944	80.6816
808374	672772	832029		682300	1.07324e+06	797483		448242	465364	449085		634951	639731	672219
80.8424	81.3542	81.0662		80.9148	80.9354	81.0834		80.861	80.6042	81.0298		80.8648	80.8336	80.8536
876157	1.69596e+06	1.18706e+06		1.89337e+06	1.59624e+06	1667589		877028	824181	810910		1.02046e+06	792486	999816
80.9816	81.4934	81.2046		81.0982	81.067	81.213		81.0018	80.7338	81.1682		81.049	80.9744	80.992
2.44598e+06	1.78765e+06	2.3133e+06		2.64413e+06	2559557	2329219		1.43219e+06	1.14643e+06	1.28235e+06		1.74167e+06	1.50986e+06	1.65619e+06
81.1224	81.6242	81.3454		81.2336	81.2062	81.3522		81.1326	80.873	81.2986		81.1834	81.1056	81.1336
2.92426e+06	2.57419e+06	3.56505e+06		2.674e+06	3.05959e+06	3.09662e+06		1.65919e+06	1769502	1.60908e+06		1.92211e+06	1.95902e+06	1.6767e+06
81.252	81.763	81.4758		81.3736	81.3458	81.4922		81.2614	81.013	81.429		81.3236	81.3128	81.2624
5150009	5457152	5.31609e+06		5767231	5.54203e+06	5.57539e+06		2.94709e+06	2.84426e+06	2.72392e+06		3.28628e+06	3.16477e+06	2.73517e+06
81.3912	81.9034	81.6062		81.5134	81.4758	81.6218		81.4014	81.1426	81.569		81.4634	81.454	81.392
1.00477e+06	564856	719806		1.30663e+06	911268	1.11529e+06		463478	477357	436508		622227	620419	621412
81.532	82.033	81.7454		81.644	81.6062	81.8034		81.5914	81.2734	81.749		81.5936	81.584	81.6224
1790318	1.75847e+06	1677557		1.40746e+06	1.5368e+06	1.55092e+06		901607	867069	843205		1093254	1.14199e+06	1.03627e+06
81.6616	82.1634	81.9646		81.785	81.7462	81.9426		81.723	81.5002	81.8794		81.724	81.7156	81.752
2708505	2.31552e+06	2.28119e+06		2524470	2.34462e+06	2.17093e+06		1.2805e+06	1.2517e+06	1.25229e+06		1536940	1.49467e+06	1.42528e+06
81.8424	82.3514	82.0958		81.924	81.9462	82.0722		81.862	81.6354	82.021		81.8656	81.8544	81.8928
2815803	2.95436e+06	2.39356e+06		3.25403e+06	2900005	3.02328e+06		1687441	1.54103e+06	1.61763e+06		1.80458e+06	1.73659e+06	1.75039e+06
81.972	82.4934	82.235		82.054	82.0766	82.2034		82.0018	81.7738	82.1594		81.994	81.9844	82.0328
5.46812e+06	4699240	4813830		5390301	5.81977e+06	5621587		2961877	2.93236e+06	2732875		3.1138e+06	2887308	3.08962e+06
82.1016	82.6238	82.375		82.2344	82.2166	82.3426		82.132	81.9138	82.2898		82.1846	82.1148	82.1632
1.16367e+06	1.04162e+06	1.10648e+06		850041	900174	817680		444972	450784	438010		644081	639845	668642
82.2328	82.7642	82.5054		82.3744	82.347	82.4834		82.2624	82.0438	82.4202		82.3244	82.2548	82.2928
1.68249e+06	1.67963e+06	1.57647e+06		1.39461e+06	1.45396e+06	1.63046e+06		886992	858874	805966		1.09923e+06	1.12866e+06	1.08972e+06
82.372	82.905	82.6358		82.5044	82.4774	82.613		82.4024	82.1742	82.5602		82.4554	82.4564	82.4344
2.58218e+06	1.95734e+06	1.8796e+06		2520758	2550606	2.6401e+06		1.36871e+06	1.34335e+06	1.22966e+06		1575144	1500355	1.49261e+06
82.5144	83.0362	82.7758		82.635	82.6174	82.7434		82.5958	82.3142	82.753		82.5866	82.5852	82.6288
3.56692e+06	2.86789e+06	3305473		2.68493e+06	3.29321e+06	3087228		1.70706e+06	1.54564e+06	1.69992e+06		1890289	1.87137e+06	1.71639e+06
82.6424	83.1746	82.9694		82.775	82.7574	82.9434		82.7328	82.4542	82.8906		82.725	82.7256	82.764
5625560	5.37326e+06	5.51262e+06		5942160	5771453	5.81065e+06		2.9128e+06	3.08937e+06	2.89878e+06		3.28544e+06	3.00868e+06	3.4914e+06
83.6344	84.1466	83.887		83.687	83.6782	83.949		83.7348	83.3658	83.8922		83.6358	83.6364	83.7648
914508	1.06881e+06	544792		905915	829654	873631		455390	439078	453194		653632	663920	664093
83.7736	84.285	84.107		83.8258	83.8502	84.117		83.8738	83.505	84.0314		83.8076	83.808	83.936
2.08875e+06	1.63672e+06	1.30895e+06		1.27709e+06	1773802	1492219		878013	848275	845054		1.10172e+06	1.18804e+06	1.07542e+06
83.9896	84.5074	84.2478		83.956	84.0366	84.2546		84.0038	83.7266	84.1618		83.9372	83.9376	84.0656
2.65208e+06	1.95605e+06	2.18321e+06		2.53132e+06	1.98822e+06	2.396e+06		1.34281e+06	1220097	1.2569e+06		1571637	1.58716e+06	1.50202e+06
84.124	84.6474	84.3878		84.0864	84.1802	84.3946		84.1344	83.8658	84.2914		84.0764	84.0768	84.2048
3.00249e+06	2.58026e+06	3.36686e+06		3.11718e+06	2.95996e+06	2979155		1.6631e+06	1.68698e+06	1.57787e+06		1.88648e+06	1.84505e+06	1.69326e+06
84.2648	84.7858	84.5278		84.3114	84.309	84.525		84.2742	83.9954	84.4314		84.2622	84.2164	84.3448
5584997	5.48915e+06	5642841		5595652	5503881	5441364		2932662	2835900	2.77491e+06		3.234e+06	3.23161e+06	2838393
84.404	84.9158	84.6678		84.4468	84.4494	84.6658		84.4042	84.1258	84.5618		84.3964	84.3468	84.4752
938129	705035	683923		515263	1391480	1.09348e+06		465883	464513	439360		635575	658116	631348
84.5352	85.0462	84.7982		84.5868	84.589	84.805		84.5346	84.2662	84.6922		84.5268	84.5272	84.6056
2.22825e+06	1.74679e+06	1.3222e+06		1330935	1127726	1.54602e+06		879755	845758	837036		1.07841e+06	1.16675e+06	1.02866e+06
84.676	85.1862	84.9278		84.7266	84.7206	85.017		84.732	84.397	84.8898		84.6666	84.6672	84.8352
2.92877e+06	2.49717e+06	2.21908e+06		2541678	2.18942e+06	2.38828e+06		1.31669e+06	1.24968e+06	1.22846e+06		1.54981e+06	1.4587e+06	1.40956e+06
84.8152	85.3162	85.107		84.8568	84.8598	85.157		84.8664	84.5282	85.0242		84.7982	84.7972	84.9656
2.98284e+06	2.96009e+06	2828022		2.89286e+06	3.04393e+06	2800351		1.68037e+06	1.56241e+06	1.62139e+06		1.82544e+06	1.78772e+06	1.7355e+06
84.9448	85.4466	85.2382		84.9872	84.9998	85.2962		84.995	84.7338	85.1522		84.9272	84.9276	85.096
5.90492e+06	5.10675e+06	4.90404e+06		5.61398e+06	5485198	5630849		2.98816e+06	2.90621e+06	2.73601e+06		3.05761e+06	3.01085e+06	3.13963e+06
85.1256	85.6466	85.3686		85.1274	85.1798	85.4258		85.1354	84.8666	85.293		85.0674	85.0676	85.236
859507	1.32787e+06	1.22765e+06		917355	674560	1.24655e+06		423653	403213	434888		656137	637428	616658
85.2664	85.7766	85.5086		85.2572	85.311	85.5562		85.2752	84.997	85.4322		85.2072	85.2076	85.376
2.11173e+06	2.10286e+06	1.33978e+06		1.23401e+06	1.52512e+06	1.52801e+06		888978	865370	811204		1.10269e+06	1.15545e+06	1.06416e+06
85.3976	85.9074	85.6486		85.4478	85.4502	85.6962		85.4052	85.137	85.5626		85.3976	85.338	85.5064
2670449	1.92107e+06	1.97614e+06		2.31022e+06	2.58261e+06	2.26177e+06		1.34893e+06	1.30532e+06	1.23503e+06		1.5757e+06	1.57621e+06	1.53396e+06
85.5352	86.0474	85.779		85.5896	85.5902	85.8266		85.537	85.2786	85.6946		85.5396	85.4684	85.6464
3.60114e+06	2.8987e+06	3.48788e+06		3.00437e+06	2.64165e+06	3.03141e+06		1.66831e+06	1540995	1.67114e+06		1.89905e+06	1.88327e+06	1.7374e+06
85.676	86.187	85.9094		85.7178	85.7206	85.957		85.6756	85.4074	85.833		85.6778	85.6684	85.832
6274810	5330649	5.35106e+06		6052209	5959320	5.4938e+06		2.8873e+06	3140612	2.9071e+06		3311152	3.14688e+06	3.57743e+06
86.588	87.0978	86.8902		86.6296	86.6422	86.8778		86.5866	86.319	86.7442		86.5896	86.6732	86.7488
990697	581475	688098		646463	1.02451e+06	717926		471789	475714	447033		654690	664870	673887
86.7272	87.2702	87.0614		86.769	86.7814	87.0498		86.7466	86.4586	86.9162		86.7288	86.8412	86.9896
1.92826e+06	1.73452e+06	1.42965e+06		1.83092e+06	1.389e+06	1.45941e+06		876197	797530	843676		1.09541e+06	1.20456e+06	1.08911e+06
86.8568	87.4086	87.2526		86.9092	86.9214	87.2474		86.957	86.5986	87.1162		86.8592	86.9796	87.1192
2268497	2.18985e+06	2.39598e+06		2.77117e+06	2.46795e+06	2.62162e+06		1.32372e+06	1.19519e+06	1.24959e+06		1.61254e+06	1.6084e+06	1.49021e+06
86.9992	87.5502	87.3902		87.049	87.0534	87.3778		87.097	86.7298	87.2546		87.0008	87.1096	87.2496
2.96353e+06	2874642	3.49263e+06		2.80417e+06	3.44938e+06	2763355		1.63341e+06	1.66305e+06	1.60717e+06		1940991	1.87662e+06	1702342
87.2024	87.7218	87.531		87.1792	87.2514	87.5186		87.227	86.9386	87.3842		87.1292	87.24	87.3784
5.52771e+06	5.24306e+06	5.55585e+06		5.75405e+06	5.54874e+06	5511924		2.91428e+06	2.85329e+06	2.73619e+06		3258012	3.3228e+06	3043916
87.3368	87.859	87.6606		87.3096	87.3918	87.6578		87.3574	87.0786	87.5154		87.2594	87.3804	87.5184
823906	965274	598369		1.16301e+06	385355	1.08633e+06		461106	442088	437315		650160	645887	632193
87.4776	87.9986	87.8014		87.5258	87.5222	87.789		87.4976	87.209	87.6546		87.4764	87.52	87.6584
2.12811e+06	1.7644e+06	1.39471e+06		1.5488e+06	1.7824e+06	842413		866651	844151	838222		1.12671e+06	1.15895e+06	1.08741e+06
87.6184	88.1302	87.9422		87.6598	87.6534	87.9298		87.6388	87.3394	87.7954		87.6106	87.7408	87.7888
2.42979e+06	1.93397e+06	2.56567e+06		2.20633e+06	2403356	2.22476e+06		1.28074e+06	1238354	1.22832e+06		1.6007e+06	1.52599e+06	1.44392e+06
87.7496	88.261	88.0734		87.7902	87.7926	88.0682		87.7678	87.481	87.925		87.7418	87.8824	87.9896
3.08435e+06	3.14288e+06	2.80101e+06		3243280	2.51786e+06	2.83144e+06		1.67887e+06	1.53135e+06	1.61546e+06		1.81811e+06	1.78814e+06	1739899
87.8888	88.3994	88.211		87.9302	87.9326	88.2514		87.9662	87.6194	88.1234		87.8802	88.0204	88.1288
6118919	5.01068e+06	5010564		5.61026e+06	5.51506e+06	5427804		2.94795e+06	2.91999e+06	2.73326e+06		3.1187e+06	3.13807e+06	3.14844e+06
88.028	88.5394	88.3918		88.06	88.063	88.389		88.108	87.7494	88.2658		88.02	88.1508	88.2592
721338	955212	1.015e+06		746137	924716	397776		432199	432298	438683		674741	668068	644161
88.1576	88.6698	88.5214		88.1904	88.203	88.529		88.2394	87.9482	88.3954		88.1502	88.2912	88.3896
1.97987e+06	1.42056e+06	1.65941e+06		1.51318e+06	1.5679e+06	1.5263e+06		871452	839990	784962		1089968	1.14489e+06	1053500
88.3384	88.8602	88.6526		88.3306	88.3926	88.6594		88.3784	88.0898	88.5378		88.2816	88.432	88.5304
2.75742e+06	2.32951e+06	1.82138e+06		2.4521e+06	1.9991e+06	2.42402e+06		1346799	1.30884e+06	1.21284e+06		1.63145e+06	1629645	1.55891e+06
88.4808	89.0018	88.7918		88.4722	88.523	88.7898		88.5184	88.2202	88.6754		88.4204	88.5628	88.6608
3869650	2.78305e+06	3.31461e+06		2.88668e+06	3.22716e+06	2874155		1.6461e+06	1.54031e+06	1.64627e+06		1.96676e+06	1.92351e+06	1.75925e+06
88.6184	89.1298	88.9318		88.661	88.6634	88.9298		88.6486	88.3502	88.8058		88.6206	88.6916	88.7896
5.75735e+06	5188966	5702357		5.98084e+06	6.07131e+06	5684041		2.8976e+06	3.14115e+06	2847146		3.34146e+06	3.24935e+06	3.61542e+06
89.5304	90.0422	89.8438		89.672	89.5754	89.8418		89.5604	89.261	89.7178		89.6236	89.6132	89.7816
983695	1.0132e+06	1.11925e+06		1.10215e+06	599375	810083		476018	429096	452577		653320	653187	669722
89.6696	90.1814	89.983		89.8434	89.7142	89.9802		89.6998	89.433	89.8578		89.7622	89.7524	89.9208
1.94128e+06	1.83201e+06	1.63259e+06		1327586	1.53133e+06	1.28715e+06		866110	812908	849543		1.09654e+06	1.22865e+06	1.11456e+06
89.8104	90.3214	90.1134		89.973	89.8442	90.1106		89.84	89.5622	89.9986		89.903	89.964	90.1344
2.40475e+06	1.91763e+06	2.11263e+06		2.44234e+06	2.6188e+06	2.34898e+06		1.30655e+06	1.17923e+06	1.22372e+06		1.6441e+06	1.62535e+06	1.52392e+06
89.9496	90.453	90.255		90.104	89.975	90.2522		89.9798	89.693	90.1394		90.034	90.1028	90.2728
3.18247e+06	2.84096e+06	3.28191e+06		3.06944e+06	2.82079e+06	3.23995e+06		1691084	1.68363e+06	1.58981e+06		1.96939e+06	1.87247e+06	1737482
90.0792	90.5818	90.4654		90.2418	90.115	90.461		90.1702	89.8318	90.3282		90.1724	90.2428	90.4112
5897475	5344729	5758024		5.4875e+06	5.60658e+06	5.63066e+06		2.91147e+06	2813112	2.75211e+06		3.27001e+06	3416675	3.13791e+06
90.2104	90.7218	90.6038		90.3824	90.255	90.5914		90.3104	89.9714	90.4674		90.3124	90.3728	90.5416
562244	659845	884475		940394	1.13161e+06	417336		433798	455839	456250		653517	657327	618268
90.4168	90.9362	90.7438		90.5128	90.4658	90.7314		90.4502	90.1622	90.5978		90.4424	90.5032	90.672
1.88171e+06	1.78138e+06	1.87213e+06		1.94697e+06	1.4524e+06	1.53803e+06		869380	845608	789431		1.14491e+06	1.16158e+06	1.08935e+06
90.5512	91.0722	90.875		90.7402	90.6062	90.8722		90.5806	90.3034	90.7282		90.573	90.6436	90.8128
2814521	2.33029e+06	2.1521e+06		2052823	1.96023e+06	2.36118e+06		1.2811e+06	1250655	1.22893e+06		1.57748e+06	1.55805e+06	1.45477e+06
90.6808	91.2138	91.0142		90.8746	90.7366	91.0034		90.7226	90.4438	90.8682		90.7628	90.7832	90.952
3.3416e+06	3.04045e+06	3.02604e+06		3.16407e+06	2977339	3.03224e+06		1.66108e+06	1511727	1.61641e+06		1848564	1.839e+06	1.75994e+06
90.8216	91.3522	91.1542		91.0032	90.8654	91.1418		90.8608	90.5722	91.0098		90.8928	90.9756	91.0816
5559644	5395016	5463074		5.62861e+06	6052678	5423628		2922891	2.92506e+06	2730491		3.15202e+06	3.22372e+06	3.19863e+06
90.9512	91.4826	91.2846		91.1434	91.0058	91.2818		90.9908	90.7126	91.1378		91.0232	91.114	91.272
921818	1.08035e+06	914157		911984	860570	853373		478452	420792	428318		690632	675436	655776
91.0808	91.6226	91.4142		91.2834	91.1454	91.465		91.1804	90.8526	91.3378		91.1634	91.2548	91.4128
2151655	1.65112e+06	1.59857e+06		1.74966e+06	1565469	1.67466e+06		866490	812556	790614		1.12386e+06	1.15682e+06	1.07512e+06
91.2216	91.7626	91.6046		91.415	91.2758	91.6026		91.3212	90.9826	91.4786		91.3032	91.386	91.544
2.54286e+06	2.56833e+06	2.2361e+06		2.47617e+06	2.70284e+06	2.33617e+06		1.31142e+06	1.28015e+06	1.22093e+06		1.62581e+06	1.66009e+06	1558819
91.3624	91.8946	91.7446		91.5538	91.4078	91.7442		91.4512	91.1642	91.609		91.4336	91.5244	91.6824
3.51768e+06	2872947	3.35962e+06		3.04811e+06	2752838	2.90092e+06		1.68712e+06	1.55078e+06	1.61904e+06		1.98325e+06	1.98102e+06	1.82038e+06
91.5624	92.0834	91.875		91.6936	91.6062	91.8722		91.5816	91.303	91.7394		91.5738	91.6644	91.8224
6.1119e+06	5.01857e+06	5.53726e+06		6051635	5.47239e+06	5.66934e+06		2.92332e+06	3.13641e+06	2.85608e+06		3.34293e+06	3.34027e+06	3.63334e+06
92.564	93.0822	92.7966		92.606	92.6126	92.7842		92.5034	92.305	92.6514		92.4956	92.5764	92.7344
1.18893e+06	1040553	955330		1.0542e+06	672393	720079		432712	447780	474625		665722	673744	699042
92.7352	93.2458	92.9358		92.7448	92.7478	92.9234		92.6742	92.4762	92.8218		92.6664	92.7152	92.8736
2.14038e+06	1.45256e+06	1.845e+06		1.63459e+06	1.58773e+06	1.7532e+06		867879	792199	815504		1.13587e+06	1236526	1.12452e+06
92.8632	93.3754	93.0766		92.9662	92.8878	93.065		92.8036	92.6146	92.9498		92.8578	92.846	93.004
2.81574e+06	2.43866e+06	2193331		2559768	2412679	2.54544e+06		1.31677e+06	1.20318e+06	1.26997e+06		1.65307e+06	1658407	1.5372e+06
92.9944	93.5146	93.2078		93.105	93.0274	93.2034		92.9346	92.7562	93.0818		92.9952	92.9876	93.1456
3.06121e+06	2.63554e+06	3214704		3286034	3196242	2.7544e+06		1.6513e+06	1643798	1.61662e+06		1.9779e+06	1.90971e+06	1.76403e+06
93.1336	93.6546	93.347		93.2352	93.1574	93.3338		93.0732	92.8846	93.221		93.1352	93.1856	93.3488
5.66979e+06	5586515	5886714		5.56576e+06	5.68535e+06	5327176		2.8797e+06	2.81805e+06	2733050		3311575	3424830	3.24845e+06
93.2728	93.7846	93.487		93.3656	93.2878	93.4642		93.213	93.015	93.3602		93.2652	93.316	93.4848
1.03462e+06	1.20686e+06	822019		992952	889682	1.39084e+06		461067	449558	431418		643565	638418	641847
93.404	93.9154	93.6798		93.5058	93.4278	93.6738		93.3934	93.1546	93.5506		93.3956	93.4564	93.6248
2116904	1.55031e+06	1.3967e+06		2.10199e+06	1.47022e+06	1.81205e+06		897716	855482	815450		1.14276e+06	1.16661e+06	1.08846e+06
93.6312	94.1506	93.8174		93.6456	93.5582	93.8042		93.5338	93.365	93.6922		93.5356	93.596	93.7648
2655167	2.26159e+06	2.15313e+06		2129295	2375586	2041656		1.26524e+06	1.21824e+06	1.2224e+06		1.61801e+06	1.55927e+06	1.49909e+06
93.7656	94.287	93.959		93.776	93.7582	93.9346		93.6752	93.4954	93.8306		93.6656	93.726	93.8944
3.22456e+06	3.05341e+06	3.25866e+06		3.20463e+06	2.94067e+06	2906016		1642311	1.53157e+06	1.58524e+06		1.91635e+06	1871390	1.81659e+06
93.8936	94.4258	94.087		93.9744	93.8982	94.0746		93.8036	93.6354	93.961		93.796	93.8564	94.0248
6.15871e+06	5089681	4943749		5.43169e+06	5389810	5470953		2.93312e+06	2.88854e+06	2.7328e+06		3.15463e+06	3.30712e+06	3.22356e+06
94.0344	94.5654	94.2174		94.1162	94.0286	94.205		93.934	93.7654	94.0914		93.9964	93.9964	94.1648
803164	1.25835e+06	945178		1.00303e+06	564712	496142		441298	408130	441353		684908	671046	659601
94.1736	94.6954	94.3574		94.2466	94.159	94.3346		94.074	93.8958	94.2314		94.1262	94.19	94.2952
2.16626e+06	1.30967e+06	1.79285e+06		1.24902e+06	1.53085e+06	1.64995e+06		852954	837240	788189		1.12684e+06	1.19605e+06	1.12638e+06
94.3064	94.8258	94.499		94.3882	94.299	94.4754		94.204	94.0362	94.3618		94.2564	94.3272	94.4952
3.11354e+06	2.29065e+06	1.75499e+06		2639779	2.37094e+06	2.27108e+06		1.33946e+06	1275596	1.22632e+06		1.67547e+06	1721423	1.61024e+06
94.444	94.9662	94.6294		94.5264	94.4402	94.6802		94.3948	94.177	94.5538		94.3966	94.4688	94.6352
3.45654e+06	3.21876e+06	3.30454e+06		3.32833e+06	3.19078e+06	3.07749e+06		1.66983e+06	1.57782e+06	1.63465e+06		1.99245e+06	1.96896e+06	1.81495e+06
94.5848	95.1058	94.8182		94.6566	94.569	94.8154		94.5346	94.377	94.6922		94.5366	94.5972	94.7656
6201358	5446856	5.45638e+06		5.95496e+06	5.68055e+06	5.49721e+06		2.88694e+06	3.15703e+06	2.86946e+06		3.36416e+06	3.4303e+06	3.65655e+06
95.4968	96.017	95.8622		95.5686	95.491	95.8162		95.5364	95.2982	95.693		95.4474	95.5092	95.6776
1.24657e+06	955197	941567		840013	802865	743254		443631	458083	451607		681730	682804	731538
95.636	96.189	95.9886		95.708	95.6302	95.9882		95.6756	95.529	95.865		95.6076	95.6484	95.8168
1.80908e+06	1.81265e+06	1.64439e+06		1.89841e+06	1.68705e+06	1.18676e+06		869159	860894	851222		1.15631e+06	1261740	1.12394e+06
95.8584	96.3778	96.1198		95.8482	95.8566	96.1178		95.8058	95.6586	96.0034		95.738	95.7884	95.9584
2.63838e+06	2377626	2.21609e+06		2.12879e+06	2.20683e+06	2467493		1.32072e+06	1.20149e+06	1.23648e+06		1.66477e+06	1.67787e+06	1.58096e+06
95.996	96.5074	96.259		95.988	95.991	96.2482		95.9472	95.7894	96.145		95.8796	95.9284	96.0984
3.30619e+06	2.57173e+06	3.32554e+06		3.04764e+06	2.93276e+06	3.09435e+06		1666592	1.62201e+06	1.59026e+06		2.01351e+06	1.94669e+06	1.80713e+06
96.1256	96.6378	96.3998		96.1884	96.131	96.3874		96.076	95.9278	96.2738		96.0704	96.0588	96.2272
5812819	5.25094e+06	5533034		5679001	5579401	5356573		2.88724e+06	2.86573e+06	2749109		3329303	3.46122e+06	3.29848e+06
96.2568	96.7778	96.5294		96.3286	96.2706	96.5266		96.2062	96.0578	96.4042		96.2084	96.1892	96.3576
821464	1.3106e+06	790530		912785	1.04215e+06	1.15577e+06		459691	433592	415060		676731	666085	653566
96.396	96.9178	96.6702		96.4584	96.4006	96.6578		96.3464	96.1882	96.5442		96.3484	96.3988	96.5632
1.97891e+06	1.44833e+06	1.51879e+06		1347713	1.69813e+06	1.81003e+06		867776	868118	799105		1.14744e+06	1.1923e+06	1120952
96.5368	97.0482	96.8094		96.5888	96.531	96.8874		96.5328	96.3282	96.7538		96.4794	96.5292	96.6984
3.03425e+06	2198038	2.04203e+06		2.36482e+06	2455656	2.37029e+06		1.26889e+06	1.25791e+06	1.22216e+06		1.64911e+06	1.61464e+06	1.53836e+06
96.6664	97.1786	97.0102		96.7304	96.673	97.0178		96.6668	96.5334	96.8842		96.6106	96.6596	96.8296
3.45877e+06	3374961	2.97136e+06		3.39203e+06	3.06909e+06	2903851		1.65816e+06	1.54161e+06	1.61669e+06		1.92378e+06	1.87986e+06	1.79332e+06
96.8648	97.3846	97.1502		96.8688	96.8014	97.1474		96.8068	96.6686	97.0242		96.749	96.7992	96.968
5799306	5.13785e+06	5495175		5468367	5.4229e+06	5.47007e+06		2.94696e+06	2.88202e+06	2727671		3.19136e+06	3399063	3.27107e+06
97.0072	97.5186	97.2902		96.999	96.9918	97.2882		96.9468	96.809	97.1538		96.8888	96.9292	97.0976
1.00388e+06	877816	982086		792159	744946	1.00558e+06		452391	423870	419840		681082	690844	690016
97.1368	97.649	97.4206		97.1886	97.1318	97.4274		97.077	96.9486	97.285		97.019	97.0596	97.228
2323537	1.5601e+06	1744139		1847294	1.72723e+06	1.75565e+06		877486	866092	802891		1.18353e+06	1.19209e+06	1.09228e+06
97.2792	97.7906	97.5518		97.3302	97.2718	97.5578		97.2074	97.0786	97.425		97.2094	97.2	97.368
3.00527e+06	2683515	2.21094e+06		2.57437e+06	2.59193e+06	2.63284e+06		1.34402e+06	1.24142e+06	1.18801e+06		1.72023e+06	1.70115e+06	1.63268e+06
97.4168	97.9186	97.691		97.4614	97.4022	97.6882		97.3482	97.2102	97.5658		97.3512	97.4056	97.508
3524498	2.94404e+06	2.91299e+06		2.82043e+06	2.79824e+06	3.23699e+06		1.67787e+06	1.58613e+06	1.6183e+06		2005590	2.02018e+06	1.85055e+06
97.548	98.049	97.8206		97.5998	97.5422	97.8946		97.479	97.349	97.7666		97.4794	97.5404	97.6984
5962448	5574163	5553352		6.11195e+06	5684638	5624556		2907708	3142967	2.84091e+06		3.4297e+06	3.51027e+06	3.6947e+06
98.46	98.9714	98.7422		98.5108	98.4542	98.8106		98.3892	98.321	98.6866		98.3916	98.5412	98.7104
1.07042e+06	1.16311e+06	1.0512e+06		1.15129e+06	1.18734e+06	808315		482690	468151	459415		682923	706096	674155
98.5992	99.1102	98.9134		98.6826	98.593	99.0514		98.5286	98.4602	98.9282		98.5308	98.7132	98.8496
2130405	1.40855e+06	1.32078e+06		1.70026e+06	1255599	1.83861e+06		859792	798942	858233		1.16167e+06	1240391	1.14113e+06
98.7384	99.2502	99.0998		98.8118	98.723	99.1898		98.7596	98.6794	99.057		98.672	98.8428	98.98
2790898	2351325	2.47715e+06		2.53978e+06	2386972	2.24165e+06		1.31268e+06	1.19795e+06	1273485		1.71125e+06	1.70072e+06	1616602
98.8792	99.3818	99.2334		98.9428	98.8534	99.3314		98.8904	98.8222	99.1882		98.8026	98.9816	99.1104
3.38662e+06	3.11186e+06	3.34084e+06		3244553	3.14988e+06	2939738		1662091	1638369	1.56236e+06		2.04265e+06	1.95098e+06	1.82262e+06
99.0792	99.5906	99.363		99.0814	99.0702	99.4602		99.0292	98.9506	99.3266		98.9312	99.122	99.2504
6064420	5698323	6119090		5730703	5.47578e+06	5.86718e+06		2.88281e+06	2837311	2.74289e+06		3.34756e+06	3.51446e+06	3323771
99.22	99.7306	99.503		99.2212	99.2038	99.6002		99.1692	99.081	99.4666		99.0714	99.2516	99.3904
971768	758244	764940		1.05133e+06	740567	803407		448279	431997	461105		672820	653040	650548
99.3592	99.861	99.643		99.4016	99.3342	99.7402		99.3092	99.221	99.597		99.2856	99.382	99.5208
2.2452e+06	1.85988e+06	1.78227e+06		1.78613e+06	1.46093e+06	1.37133e+06		855211	830507	797678		1181465	1.19489e+06	1.13775e+06
99.4904	99.9914	99.7726		99.5418	99.475	99.8714		99.4396	99.351	99.737		99.4216	99.612	99.6608
2.89387e+06	2.46685e+06	2.51455e+06		2.70589e+06	2.51979e+06	2.5462e+06		1.27976e+06	1.22555e+06	1.2143e+06		1.68536e+06	1.62018e+06	1.55662e+06
99.6312	100.133	99.903		99.6834	99.6054	100.051		99.5796	99.4818	99.9242		99.5618	99.742	99.8504
3105021	2.87469e+06	2785075		3.22438e+06	2.77896e+06	3.19686e+06		1.66902e+06	1.50895e+06	1.6061e+06		1.93404e+06	1.93475e+06	1.82957e+06
99.7704	100.261	100.043		99.8118	99.7342	100.191		99.7558	99.6218	100.057		99.7016	99.8724	99.9808
5807210	5076601	5.18216e+06		5716023	5.745e+06	5.26346e+06		2.9012e+06	2889116	2.72421e+06		3202239	3.43072e+06	3311325
99.9	100.391	100.243		99.9422	99.8746	100.321		99.8898	99.8218	100.198		99.8318	100.013	100.121
1.22489e+06	1.19387e+06	1.07147e+06		891225	885134	1.12939e+06		454090	422182	418703		725508	694693	690289
100.079	100.599	100.373		100.082	100.014	100.451		100.02	99.9518	100.338		99.9622	100.152	100.261
2.18426e+06	1.3654e+06	1.65837e+06		1.54434e+06	1.21552e+06	1.85596e+06		864914	862953	803246		1161382	1.22702e+06	1.13985e+06
100.22	100.733	100.513		100.212	100.205	100.591		100.16	100.092	100.467		100.103	100.283	100.391
2.68966e+06	2.12573e+06	1.9864e+06		2.42275e+06	2.40957e+06	2.14352e+06		1.33741e+06	1.2731e+06	1232123		1.73477e+06	1.72466e+06	1.65404e+06
100.351	100.863	100.644		100.403	100.347	100.733		100.29	100.234	100.598		100.234	100.424	100.523
3.59935e+06	3.1708e+06	3.37532e+06		3.151e+06	3.31687e+06	3270070		1.67759e+06	1.60029e+06	1.60642e+06		2.08313e+06	2.01912e+06	1.8881e+06
100.481	101.002	100.774		100.543	100.485	100.862		100.42	100.362	100.738		100.423	100.608	100.662
6645204	5622266	6077317		6189981	5.84301e+06	5.93465e+06		2.93698e+06	3.1596e+06	2.84574e+06		3470268	3.55148e+06	3692786
101.401	101.913	101.695		101.545	101.397	101.843		101.341	101.275	101.709		101.465	101.524	101.582
1274830	809503	572117		1.16507e+06	494924	798552		458080	432163	465433		683914	695507	716212
101.574	102.085	101.835		101.684	101.536	102.015		101.513	101.413	101.881		101.594	101.756	101.744
2148697	1.70508e+06	1.73654e+06		1410114	1.71458e+06	1.31041e+06		872564	836013	861162		1.1429e+06	1.28093e+06	1.18203e+06
101.703	102.215	101.975		101.814	101.666	102.198		101.653	101.553	102.069		101.724	101.895	101.944
3.10685e+06	2163831	2.54987e+06		2.51611e+06	2.55171e+06	2.43076e+06		1.31949e+06	1.22243e+06	1.2554e+06		1.71812e+06	1.69347e+06	1.60732e+06
101.833	102.354	102.105		101.956	101.808	102.333		101.783	101.685	102.211		101.864	102.036	102.083
3355625	3.10407e+06	3.17502e+06		2963617	2994703	3080590		1.69587e+06	1.61464e+06	1.5956e+06		2.07828e+06	1956609	1.86437e+06
101.972	102.493	102.314		102.084	101.946	102.473		101.962	101.894	102.339		102.004	102.165	102.213
5.84609e+06	5204785	5.47959e+06		5.63748e+06	5629458	5656474		2899187	2833675	2.73195e+06		3.3888e+06	3.56813e+06	3390180
102.111	102.623	102.456		102.214	102.077	102.613		102.102	102.034	102.47		102.134	102.305	102.343
1.06241e+06	953798	1.18933e+06		848305	1.0853e+06	679724		452950	442828	450283		649597	659499	653834
102.294	102.804	102.585		102.355	102.285	102.743		102.232	102.164	102.61		102.265	102.445	102.483
2.22995e+06	1.75123e+06	1.76471e+06		1.68925e+06	1.61135e+06	1.78682e+06		868466	864088	798032		1171739	1.20593e+06	1.15244e+06
102.433	102.944	102.716		102.541	102.418	102.883		102.364	102.294	102.75		102.406	102.575	102.623
2.34843e+06	2.17941e+06	2.18315e+06		2.44293e+06	2.20603e+06	2.58846e+06		1296761	1.22249e+06	1.21015e+06		1.67003e+06	1.65065e+06	1.55525e+06
102.572	103.075	102.856		102.675	102.549	103.023		102.492	102.436	102.88		102.615	102.756	102.754
3454991	3.20301e+06	3144890		3.06261e+06	3189530	3.11095e+06		1.65e+06	1.5383e+06	1.6132e+06		1974039	1.94649e+06	1.88255e+06
102.703	103.204	102.985		102.815	102.687	103.154		102.622	102.574	103.02		102.745	102.896	102.884
6.39799e+06	5.5519e+06	5.29854e+06		5780100	5.73676e+06	5592795		2.91925e+06	2.88475e+06	2.7259e+06		3243614	3.51108e+06	3.36322e+06
102.833	103.345	103.117		102.955	102.827	103.334		102.753	102.704	103.211		102.885	103.025	103.084
586058	1.15452e+06	755141		952354	828039	1.04598e+06		463345	426686	409546		698935	699073	691197
102.974	103.484	103.257		103.085	102.957	103.474		102.97	102.835	103.341		103.015	103.156	103.214
2155609	1.7068e+06	1.87915e+06		1610475	1.62854e+06	2.17554e+06		889858	844598	809543		1183859	1233215	1.15689e+06
103.103	103.615	103.457		103.215	103.088	103.606		103.105	103.036	103.483		103.145	103.297	103.344
3.0288e+06	2.33721e+06	2.12156e+06		2.40548e+06	2890223	2493523		1342047	1251734	1237121		1.75792e+06	1.74926e+06	1.68536e+06
103.294	103.815	103.587		103.357	103.228	103.744		103.243	103.167	103.621		103.286	103.438	103.486
3.58175e+06	3.21322e+06	3.5107e+06		3.22662e+06	3.16423e+06	3.04842e+06		1.68001e+06	1.60717e+06	1.60085e+06		2087674	2032526	1.87996e+06
103.434	103.955	103.727		103.485	103.428	103.885		103.383	103.305	103.751		103.425	103.566	103.614
5749146	5486490	5567668		6.15096e+06	5.64794e+06	5.98768e+06		2964204	3.14495e+06	2.83946e+06		3.4952e+06	3626212	3.73617e+06
104.436	104.956	104.638		104.397	104.432	104.797		104.295	104.216	104.663		104.346	104.547	104.526
907280	1.16168e+06	1.21263e+06		1.18805e+06	837829	757643		459483	457333	458937		681070	720130	715729
104.575	105.128	104.777		104.537	104.569	104.935		104.434	104.388	104.802		104.506	104.72	104.666
2.017e+06	1.58617e+06	1.62945e+06		1.97352e+06	1.83032e+06	1.52695e+06		868046	838045	845086		1.17428e+06	1.28934e+06	1.18218e+06
104.705	105.257	104.908		104.768	104.709	105.066		104.564	104.517	104.943		104.706	104.903	104.806
3.02182e+06	2.30498e+06	2.19861e+06		2851488	2518305	2.49341e+06		1298652	1232809	1.2682e+06		1.75051e+06	1.74887e+06	1.65189e+06
104.847	105.388	105.038		104.899	104.841	105.207		104.695	104.648	105.083		104.847	105.038	104.946
2.81698e+06	3.42746e+06	3.42365e+06		3344618	3.36413e+06	2.7138e+06		1.6796e+06	1.60526e+06	1.63515e+06		2.08868e+06	1.98278e+06	1874973
104.975	105.517	105.178		105.027	104.98	105.411		104.835	104.787	105.283		104.977	105.178	105.158
5623524	5.10854e+06	5988124		5.89057e+06	5.46873e+06	5.4602e+06		2.9063e+06	2.84616e+06	2.7133e+06		3.37213e+06	3.57641e+06	3.39846e+06
105.105	105.657	105.309		105.167	105.12	105.546		104.965	104.927	105.423		105.117	105.308	105.296
1.14452e+06	841222	946330		1.14684e+06	1.08365e+06	1.06448e+06		471753	469974	405807		683384	662313	668737
105.246	105.797	105.529		105.307	105.249	105.687		105.175	105.108	105.553		105.257	105.438	105.436
1.98972e+06	2.03845e+06	1.85282e+06		1845040	1.79629e+06	1.62791e+06		887126	850532	809876		1.19878e+06	1.21044e+06	1.1301e+06
105.431	106.018	105.669		105.437	105.38	105.826		105.315	105.247	105.683		105.387	105.578	105.566
2691438	2.36637e+06	2.05832e+06		2.30095e+06	2.04236e+06	2266326		1.28015e+06	1.22061e+06	1.22884e+06		1.68136e+06	1644668	1.58153e+06
105.566	106.157	105.798		105.569	105.57	105.958		105.445	105.389	105.825		105.518	105.72	105.697
3.44357e+06	3.14719e+06	3.16284e+06		3.53778e+06	3.07341e+06	3.03483e+06		1666617	1.5469e+06	1.59857e+06		1994441	1.96399e+06	1919334
105.706	106.297	105.93		105.764	105.7	106.097		105.576	105.517	105.963		105.658	105.848	105.837
6148167	5228267	5239467		5665050	5665500	5373250		2924831	2.8897e+06	2.73007e+06		3266262	3.53479e+06	3359243
105.846	106.427	106.069		105.898	105.831	106.237		105.716	105.647	106.093		105.848	106.039	105.966
875773	1.18178e+06	973387		893594	905120	820121		451965	420360	436828		719904	688872	675505
105.977	106.568	106.209		106.028	105.971	106.367		105.856	105.787	106.224		105.978	106.179	106.097
2.29038e+06	1.84238e+06	1.51704e+06		1.90927e+06	1.61716e+06	1.55736e+06		865962	848760	785650		1.19165e+06	1262750	1188593
106.106	106.709	106.339		106.168	106.111	106.547		105.986	105.918	106.424		106.119	106.31	106.298
3.19419e+06	2.20367e+06	2.12475e+06		2.72673e+06	2.4381e+06	2.45444e+06		1.36191e+06	1.26941e+06	1.18291e+06		1.78887e+06	1.7715e+06	1.70554e+06
106.247	106.839	106.48		106.298	106.241	106.689		106.185	106.048	106.555		106.26	106.441	106.427
3.34833e+06	3.30781e+06	3.49917e+06		3.27506e+06	3.26555e+06	3.24634e+06		1.68695e+06	1.58866e+06	1.60661e+06		2.14346e+06	2.06485e+06	1.89625e+06
106.377	107.018	106.669		106.429	106.371	106.818		106.326	106.248	106.694		106.389	106.579	106.558
5.93436e+06	5459123	5801177		6279860	6067076	5779206		2925709	3.1343e+06	2.85187e+06		3.4982e+06	3.69536e+06	3.78402e+06
107.289	107.929	107.675		107.35	107.303	107.729		107.327	107.255	107.605		107.311	107.49	107.479
1231201	723123	1.14498e+06		994811	1.03691e+06	767951		425953	459918	436637		701790	687680	717651
107.428	108.159	107.811		107.521	107.442	107.869		107.488	107.421	107.777		107.45	107.662	107.619
1.97253e+06	1.79175e+06	1565468		2.23104e+06	1.80292e+06	1928544		876764	833519	858138		1208008	1.30113e+06	1.1692e+06
107.658	108.289	107.951		107.661	107.655	108.009		107.629	107.559	107.906		107.591	107.792	107.759
2.53737e+06	2.35596e+06	2653830		2.49306e+06	2545414	2.07783e+06		1.31929e+06	1.22749e+06	1.25945e+06		1.73593e+06	1.74474e+06	1.67473e+06
107.79	108.43	108.091		107.792	107.794	108.149		107.759	107.701	108.037		107.722	107.931	107.89
3259995	3.15275e+06	3.27887e+06		3.36943e+06	3.09705e+06	3.24573e+06		1.66032e+06	1657782	1.59091e+06		2.13091e+06	2.00781e+06	1893242
107.918	108.569	108.221		107.97	107.933	108.279		107.888	107.83	108.175		107.92	108.116	108.029
6070876	5607706	5507790		5.79923e+06	5620369	5882198		2.91736e+06	2828779	2.71579e+06		3429979	3.61867e+06	3.42162e+06
108.058	108.699	108.361		108.11	108.062	108.409		108.028	107.96	108.315		108.06	108.251	108.169
862974	957845	1380594		1.20152e+06	1.01194e+06	570865		456858	458590	436998		687842	683091	666845
108.198	108.83	108.501		108.24	108.193	108.625		108.168	108.1	108.498		108.19	108.391	108.371
2183883	1.86504e+06	1.50959e+06		1.77235e+06	1.61426e+06	1.72787e+06		873769	859605	800830		1.16413e+06	1.23442e+06	1.16387e+06
108.329	108.971	108.632		108.372	108.335	108.759		108.39	108.323	108.636		108.322	108.531	108.51
2.82179e+06	2.39984e+06	2.37951e+06		2.45107e+06	2.19076e+06	2513084		1.29412e+06	1.24623e+06	1.23891e+06		1707756	1.68017e+06	1.62986e+06
108.46	109.166	108.812		108.51	108.473	108.89		108.529	108.462	108.778		108.461	108.661	108.651
3385482	3.14288e+06	2.94404e+06		3.22418e+06	3.50034e+06	3.35921e+06		1.6372e+06	1.52856e+06	1.612e+06		2.00211e+06	1.9777e+06	1.90261e+06
108.655	109.301	108.952		108.641	108.603	109.03		108.668	108.6	108.906		108.591	108.792	108.779
5.85463e+06	5.27368e+06	5.55823e+06		5.43529e+06	5469844	5.52581e+06		2.8795e+06	2.88438e+06	2.74747e+06		3.28808e+06	3595950	3430036
108.79	109.441	109.082		108.771	108.793	109.159		108.799	108.731	109.036		108.721	108.932	108.91
1.0455e+06	1.22413e+06	914908		825157	810176	998483		467350	441602	412582		718133	696218	715666
108.919	109.58	109.213		108.978	108.934	109.29		108.939	108.861	109.176		108.861	109.062	109.05
2.35855e+06	2070940	1.84213e+06		1.90501e+06	1.73179e+06	1.95417e+06		863583	845175	820096		1.22447e+06	1.23585e+06	1.15163e+06
109.058	109.711	109.353		109.121	109.065	109.431		109.079	109.002	109.307		109.062	109.252	109.19
2.73057e+06	2185897	2663986		2810924	3113670	2.67875e+06		1.33474e+06	1.26041e+06	1.23593e+06		1.78795e+06	1.79704e+06	1.71425e+06
109.19	109.851	109.493		109.252	109.204	109.571		109.209	109.141	109.437		109.191	109.392	109.322
3667550	3.61871e+06	3.3925e+06		2.96814e+06	3.10248e+06	3.26684e+06		1.70445e+06	1.62156e+06	1.59663e+06		2140239	2093901	1.93884e+06
109.319	109.991	109.623		109.392	109.344	109.771		109.389	109.271	109.637		109.332	109.522	109.51
6169644	5.82643e+06	5890917		6165415	5863041	5669754		2.96486e+06	3122870	2820433		3.52715e+06	3.74817e+06	3.82616e+06
110.241	110.952	110.553		110.304	110.256	110.771		110.3	110.193	110.679		110.242	110.434	110.554
892806	1.09238e+06	1.19043e+06		1.1065e+06	1.14333e+06	919450		461438	462964	457291		726997	721228	685665
110.412	111.124	110.694		110.442	110.395	110.943		110.53	110.332	110.808		110.414	110.573	110.682
1.97464e+06	1.63322e+06	1.47442e+06		1.7919e+06	1.62963e+06	1.63158e+06		869822	851506	844783		1201562	1.31999e+06	1.19829e+06
110.551	111.311	110.909		110.573	110.525	111.072		110.661	110.553	110.95		110.544	110.713	110.812
3.06366e+06	2.26405e+06	2.51638e+06		2644804	2.4705e+06	2.75966e+06		1320973	1.22914e+06	1.25475e+06		1.77137e+06	1.746e+06	1.6738e+06
110.682	111.454	111.045		110.703	110.667	111.203		110.802	110.684	111.088		110.683	110.853	110.952
3533863	3.27291e+06	3.62937e+06		3.30261e+06	3.51646e+06	2747310		1.7058e+06	1.61976e+06	1.64771e+06		2139373	2.01065e+06	1.89284e+06
110.862	111.583	111.185		110.843	110.869	111.342		110.941	110.823	111.219		110.823	110.984	111.082
5396292	5773217	6254688		6.01669e+06	5770092	5653545		2.89185e+06	2.84359e+06	2.70677e+06		3452950	3.66508e+06	3.48609e+06
111.001	111.723	111.325		110.973	111.006	111.482		111.071	110.963	111.349		110.953	111.114	111.212
956854	1.03938e+06	1.20898e+06		1.04907e+06	987959	1.34087e+06		466632	470302	456602		684633	658804	677183
111.13	111.863	111.454		111.183	111.146	111.612		111.201	111.093	111.489		111.134	111.33	111.352
2.4052e+06	1.98709e+06	1.87447e+06		1.81599e+06	1762282	1.3148e+06		906067	848304	816821		1.20422e+06	1.23005e+06	1.16658e+06
111.263	111.995	111.585		111.323	111.285	111.839		111.341	111.223	111.629		111.274	111.464	111.494
2.7099e+06	2.456e+06	2448534		2.72421e+06	2829895	2.31185e+06		1.27643e+06	1.24518e+06	1.22063e+06		1.72078e+06	1678536	1.62995e+06
111.401	112.133	111.725		111.453	111.416	111.974		111.535	111.363	111.819		111.403	111.594	111.693
3.22668e+06	2.99931e+06	2.96351e+06		3.22661e+06	2777656	2.94662e+06		1666191	1.54738e+06	1.5922e+06		2.01376e+06	2.00935e+06	1.95339e+06
111.532	112.273	111.855		111.584	111.556	112.103		111.673	111.557	111.959		111.534	111.734	111.833
6.09914e+06	5336858	5472619		6.02861e+06	5.85536e+06	5635029		2.93851e+06	2.87325e+06	2.74522e+06		3.32016e+06	3.64187e+06	3.44814e+06
111.662	112.453	112.045		111.724	111.696	112.243		111.812	111.694	112.089		111.674	111.864	111.973
874256	1.12693e+06	1.22558e+06		1.19276e+06	1.04589e+06	971365		469772	406311	442282		717541	699695	695718
111.87	112.585	112.185		111.864	111.826	112.383		111.942	111.834	112.219		111.814	111.995	112.104
2495462	1.89359e+06	1.88371e+06		1.25112e+06	1.67965e+06	1731784		858176	859950	799455		1.23862e+06	1.25627e+06	1.21045e+06
112.012	112.724	112.315		111.994	112.008	112.515		112.072	111.963	112.362		111.944	112.135	112.243
2.79903e+06	2315324	2.19524e+06		2.79276e+06	2403791	2.54259e+06		1.35444e+06	1.28631e+06	1.22911e+06		1.81151e+06	1.80239e+06	1.69656e+06
112.143	112.854	112.445		112.194	112.147	112.653		112.214	112.094	112.499		112.074	112.276	112.383
3.93096e+06	3.4743e+06	3.62081e+06		3341022	3170126	3.44424e+06		1.69105e+06	1.60901e+06	1.64363e+06		2.1572e+06	2.08428e+06	1.94048e+06
112.282	112.984	112.585		112.334	112.277	112.793		112.352	112.234	112.63		112.274	112.475	112.514
6.18711e+06	5.77584e+06	6026874		6.64725e+06	6035255	5.70413e+06		2.96067e+06	3.16049e+06	2.79707e+06		3.57726e+06	3769655	3.8406e+06
113.194	113.905	113.497		113.335	113.188	113.706		113.323	113.146	113.562		113.28	113.476	113.435
1.11922e+06	822361	1.13153e+06		1.22039e+06	873919	743256		451408	469588	460167		689569	714002	699053
113.334	114.077	113.637		113.496	113.36	113.844		113.484	113.285	113.701		113.447	113.648	113.574
2.40532e+06	1737534	1.76083e+06		2.04717e+06	1922258	1.77096e+06		887355	819664	884744		1.22782e+06	1319905	1.19843e+06
113.463	114.216	113.766		113.637	113.498	114.066		113.682	113.415	113.908		113.586	113.777	113.792
2643778	2501999	3.04223e+06		2862421	2.43104e+06	2721288		1.33318e+06	1.23322e+06	1.26319e+06		1.74782e+06	1.79927e+06	1.71823e+06
113.594	114.347	113.897		113.767	113.628	114.205		113.824	113.545	114.041		113.727	113.908	113.934
3.47289e+06	3.21512e+06	3.37084e+06		3299088	3135420	2.78732e+06		1.68796e+06	1.65976e+06	1.59985e+06		2.14824e+06	2011911	1.92277e+06
113.734	114.525	114.123		113.896	113.758	114.335		113.954	113.765	114.171		113.856	114.047	114.066
5.79009e+06	5.65053e+06	5673651		5944215	5878192	5.69073e+06		2.89108e+06	2.85239e+06	2.75157e+06		3491127	3.66027e+06	3.50956e+06
113.863	114.666	114.257		114.036	113.899	114.465		114.094	113.895	114.311		113.996	114.187	114.205
876047	1.22604e+06	1.22021e+06		826805	1.01304e+06	941468		467306	434624	457155		682701	691222	679445
114.074	114.796	114.388		114.176	114.084	114.605		114.234	114.026	114.442		114.136	114.317	114.335
2.33269e+06	2.09723e+06	2.03765e+06		1.81789e+06	1.35865e+06	1.23911e+06		892240	854843	818609		1.19833e+06	1.22585e+06	1.17977e+06
114.214	114.927	114.528		114.398	114.22	114.745		114.364	114.166	114.573		114.349	114.544	114.466
2.88312e+06	2.06535e+06	1.99174e+06		2834120	2.15282e+06	2.59169e+06		1.29453e+06	1.26736e+06	1235243		1.71736e+06	1.68504e+06	1604997
114.345	115.066	114.688		114.537	114.359	114.875		114.495	114.296	114.712		114.487	114.679	114.606
3339912	3108612	3.22546e+06		3.48301e+06	3.15606e+06	3.3612e+06		1.674e+06	1566954	1.63321e+06		2.02623e+06	2.00701e+06	1.96464e+06
114.474	115.196	114.893		114.677	114.499	115.074		114.634	114.427	114.852		114.627	114.808	114.746
6.13702e+06	5.49002e+06	5.39116e+06		5.53668e+06	6038849	5.66611e+06		2.90478e+06	2.90244e+06	2742567		3.34185e+06	3.67107e+06	3.50936e+06
114.615	115.327	115.064		114.807	114.629	115.215		114.825	114.567	115.043		114.757	114.948	114.936
1.09014e+06	967779	1238451		911829	810564	668472		467286	437108	428284		723266	715846	683400
114.754	115.467	115.301		114.947	114.759	115.346		114.955	114.771	115.183		114.887	115.088	115.076
2.58301e+06	1.75156e+06	1621544		2.09496e+06	1.77259e+06	2.14343e+06		868727	830207	820394		1209256	1.2388e+06	1.19823e+06
114.886	115.668	115.438		115.088	114.9	115.487		115.096	114.908	115.323		115.027	115.22	115.216
2812142	2.48569e+06	2380508		2.53048e+06	2880549	2949259		1.34869e+06	1.26941e+06	1.23527e+06		1819607	1.78761e+06	1732115
115.086	115.797	115.569		115.219	115.029	115.626		115.227	115.047	115.453		115.157	115.358	115.346
3821445	3.60552e+06	3.73974e+06		3.32432e+06	3.238e+06	3.14801e+06		1702650	1.61685e+06	1.60151e+06		2.17129e+06	2.12048e+06	1.97749e+06
115.225	115.937	115.699		115.397	115.23	115.756		115.355	115.187	115.583		115.288	115.498	115.477
6.16724e+06	5.42132e+06	5633060		6385559	5792582	5888792		2.9496e+06	3.16297e+06	2824782		3606493	3.81106e+06	3.85797e+06
116.226	116.848	116.62		116.309	116.231	116.667		116.277	116.099	116.494		116.209	116.41	116.387
983160	1.25169e+06	1.0478e+06		1.13599e+06	673694	1.25455e+06		467047	460398	460963		695960	702897	727696
116.398	117.019	116.792		116.538	116.371	116.839		116.416	116.238	116.666		116.38	116.549	116.559
2.29644e+06	2071569	1976561		2.22336e+06	1.65136e+06	1.75074e+06		886145	863967	861521		1.19761e+06	1331644	1203264
116.537	117.149	116.931		116.669	116.501	116.968		116.556	116.368	116.795		116.579	116.771	116.688
3.12578e+06	2.25181e+06	2811743		2.51211e+06	2.61634e+06	2.72417e+06		1.30596e+06	1.25727e+06	1.28373e+06		1.75975e+06	1.81685e+06	1.70778e+06
116.666	117.289	117.062		116.809	116.631	117.099		116.688	116.51	116.926		116.709	116.909	116.819
3.46478e+06	3360141	3519909		3.37313e+06	3202578	3149157		1.68918e+06	1.64512e+06	1.64097e+06		2.16829e+06	2.03459e+06	1.9311e+06
116.798	117.428	117.201		116.949	116.771	117.278		116.896	116.639	117.122		116.849	117.04	117.006
5.67636e+06	5736408	5931501		6.25529e+06	5811829	5.85517e+06		2.93424e+06	2866174	2744211		3.50735e+06	3704207	3511745
116.937	117.559	117.377		117.079	116.901	117.418		117.037	116.769	117.255		116.989	117.17	117.148
1075602	818272	1.05994e+06		581747	1.01483e+06	756938		463047	460401	454719		668713	691986	674987
117.078	117.739	117.51		117.209	117.032	117.558		117.167	116.979	117.385		117.119	117.31	117.278
2355886	1.91768e+06	1.64815e+06		1.82203e+06	1.52436e+06	1.76517e+06		860798	879169	818401		1211895	1.21429e+06	1164529
117.287	117.879	117.641		117.351	117.172	117.69		117.298	117.11	117.525		117.26	117.45	117.418
2.83888e+06	2.31522e+06	2.18042e+06		2.91397e+06	2.58799e+06	2.91167e+06		1.28393e+06	1.24225e+06	1.25382e+06		1.74153e+06	1.69286e+06	1.63249e+06
117.43	118.009	117.782		117.544	117.372	117.829		117.437	117.241	117.667		117.399	117.58	117.56
3.27899e+06	3.44165e+06	3.10741e+06		3.29406e+06	3.11878e+06	2.73463e+06		1.68499e+06	1.56197e+06	1623482		2.05348e+06	2.04972e+06	1.96536e+06
117.567	118.139	117.911		117.68	117.502	117.968		117.567	117.379	117.795		117.582	117.779	117.688
5831542	5.22346e+06	5099334		5.6323e+06	6025649	5.61298e+06		2.92826e+06	2.87346e+06	2746907		3.37206e+06	3.68047e+06	3547032
117.698	118.279	118.041		117.82	117.642	118.099		117.698	117.519	117.925		117.72	117.92	117.819
918954	1.32798e+06	1.1244e+06		1.13545e+06	880534	1.01473e+06		454340	420504	442884		729421	686364	691398
117.838	118.419	118.181		117.95	117.782	118.288		117.838	117.649	118.065		117.86	118.051	117.958
2.20269e+06	1.94951e+06	1.92745e+06		1960324	1.79048e+06	1.69049e+06		881995	847385	819507		1.23996e+06	1.25565e+06	1.20943e+06
117.978	118.55	118.321		118.082	117.913	118.429		118.039	117.779	118.267		117.99	118.192	118.15
2.86225e+06	2177221	2247303		2866888	2.81026e+06	2.4462e+06		1.35847e+06	1.29251e+06	1.23679e+06		1.81946e+06	1843559	1.77952e+06
118.11	118.68	118.521		118.22	118.043	118.559		118.168	117.985	118.406		118.12	118.331	118.29
4.07699e+06	3.49942e+06	3.13526e+06		3.21092e+06	3.16491e+06	3.37915e+06		1.68919e+06	1592586	1.61816e+06		2.19863e+06	2.11534e+06	2.00218e+06
118.298	118.88	118.662		118.36	118.183	118.69		118.308	118.12	118.546		118.26	118.461	118.429
6.02366e+06	5.69259e+06	5866434		6.58296e+06	5.93979e+06	5.94349e+06		2.99306e+06	3.14902e+06	2.83336e+06		3.65474e+06	3.8633e+06	3.89205e+06
119.209	119.885	119.593		119.331	119.105	119.611		119.219	119.122	119.458		119.172	119.372	119.342
1.13992e+06	1.3546e+06	1.37734e+06		1.35645e+06	1146061	704702		472056	472481	449279		705196	737304	696545
119.439	120.053	119.733		119.492	119.244	119.782		119.391	119.261	119.597		119.311	119.544	119.48
1.86654e+06	1.78244e+06	1478957		1.80651e+06	1.7511e+06	1.46574e+06		887856	835053	868149		1.19282e+06	1.33749e+06	1.2176e+06
119.57	120.191	119.863		119.691	119.464	119.911		119.521	119.401	119.727		119.441	119.682	119.61
2981979	2467878	2.84984e+06		2946886	2.50784e+06	2.74843e+06		1308425	1242141	1.27675e+06		1.82467e+06	1.80016e+06	1.7282e+06
119.71	120.331	119.993		119.832	119.605	120.043		119.66	119.533	119.869		119.572	119.812	119.752
3.80132e+06	3289979	3.74445e+06		3323988	3.10588e+06	2.93347e+06		1.70074e+06	1.65976e+06	1.62317e+06		2159387	2.07184e+06	1.95598e+06
119.85	120.462	120.133		119.962	119.734	120.181		119.8	119.671	120.007		119.792	119.992	119.89
5840581	5645063	5.66167e+06		6169393	5.8767e+06	5717714		2.93586e+06	2.85069e+06	2726324		3509623	3747030	3.55645e+06
119.98	120.602	120.263		120.102	119.865	120.321		119.93	119.811	120.137		119.922	120.133	120.021
1166758	1.37153e+06	1.13164e+06		780372	1.02753e+06	1.01789e+06		451663	464442	461488		687893	680774	678216
120.111	120.742	120.393		120.242	120.005	120.501		120.11	119.942	120.336		120.062	120.263	120.22
2.50182e+06	1.655e+06	2.08205e+06		1.75411e+06	1.5234e+06	1.92759e+06		881278	889549	831572		1.22219e+06	1.25356e+06	1.18919e+06
120.252	120.954	120.591		120.372	120.145	120.642		120.25	120.123	120.478		120.203	120.394	120.361
2.57729e+06	2.08882e+06	2.09139e+06		2838572	2567156	2.35627e+06		1.30572e+06	1.2564e+06	1.26279e+06		1.71739e+06	1.71912e+06	1.66874e+06
120.446	121.094	120.725		120.503	120.277	120.783		120.38	120.262	120.608		120.334	120.533	120.491
3530522	3.39139e+06	3.01653e+06		3391480	3.30461e+06	3.11666e+06		1.68232e+06	1.57186e+06	1.63141e+06		2.05673e+06	2.06582e+06	1.98028e+06
120.582	121.232	120.854		120.643	120.415	120.911		120.511	120.392	120.738		120.473	120.673	120.622
6.0235e+06	5.34436e+06	5356042		5586463	5.58982e+06	5664157		2.90358e+06	2893255	2749629		3.396e+06	3.70859e+06	3.58468e+06
120.721	121.362	120.994		120.833	120.605	121.042		120.651	120.523	120.878		120.613	120.803	120.762
1.29171e+06	1.24589e+06	1.53962e+06		1.05533e+06	806441	918907		466748	441953	437699		705084	708371	692325
120.85	121.493	121.134		120.963	120.735	121.182		120.791	120.663	121.008		120.797	120.993	120.891
1.99535e+06	1.81715e+06	1.59228e+06		1.95519e+06	1.85516e+06	1.7924e+06		909339	855409	824902		1.22826e+06	1.27949e+06	1.20211e+06
120.983	121.633	121.264		121.105	120.867	121.311		120.921	120.803	121.139		120.933	121.134	121.022
3041320	2779888	2.40693e+06		2.69228e+06	2897611	2645518		1.36037e+06	1275795	1.23994e+06		1.8359e+06	1.82551e+06	1.77054e+06
121.121	121.763	121.396		121.233	121.005	121.503		121.051	120.933	121.279		121.073	121.264	121.162
4231989	3.57195e+06	4039348		3409216	3.25111e+06	3.45312e+06		1.7077e+06	1638843	1.63748e+06		2223463	2133230	2.0259e+06
121.262	121.893	121.534		121.364	121.136	121.643		121.251	121.063	121.479		121.213	121.394	121.362
5979899	5942585	5.73178e+06		6430874	6079236	5773240		2.98388e+06	3.16245e+06	2835913		3.63948e+06	3908897	3.95995e+06
122.233	122.814	122.445		122.286	122.046	122.644		122.256	121.974	122.482		122.125	122.315	122.366
1.09961e+06	1.30179e+06	1.08732e+06		921101	835387	858910		446599	467449	446513		709673	704392	708497
122.404	122.986	122.617		122.425	122.219	122.783		122.424	122.145	122.651		122.265	122.487	122.535
2.20119e+06	2.07613e+06	1.7476e+06		1.99592e+06	1.61847e+06	1.72605e+06		901977	881605	877528		1.2202e+06	1.31748e+06	1.24305e+06
122.591	123.184	122.817		122.564	122.357	122.914		122.563	122.355	122.791		122.406	122.616	122.674
2.9629e+06	2.74831e+06	2.64305e+06		2.82751e+06	2.68662e+06	2.6833e+06		1.32499e+06	1.26065e+06	1279600		1.79943e+06	1.82179e+06	1.71325e+06
122.724	123.315	122.956		122.696	122.499	123.055		122.693	122.495	122.922		122.545	122.747	122.806
3.75794e+06	3.40961e+06	3.68268e+06		3.03968e+06	3.52008e+06	3.41648e+06		1.7097e+06	1.62913e+06	1644966		2.19427e+06	2064731	1.96506e+06
122.854	123.455	123.086		122.904	122.678	123.183		122.823	122.634	123.06		122.675	122.886	122.944
5520582	5.84316e+06	5.81932e+06		6177415	5710860	5.89086e+06		2.94437e+06	2.8582e+06	2.73363e+06		3.54851e+06	3.7629e+06	3.59699e+06
122.993	123.595	123.217		123.045	122.817	123.314		122.963	122.764	123.2		122.805	123.025	123.084
1.0745e+06	1.3828e+06	1.17803e+06		945330	681403	1.00756e+06		441471	470904	458173		696057	677232	683081
123.134	123.725	123.357		123.175	122.957	123.455		123.103	122.895	123.331		123.005	123.206	123.214
2.338e+06	1.77324e+06	1.89932e+06		2.05843e+06	1.8718e+06	2.07949e+06		882621	843860	840901		1.2258e+06	1.24051e+06	1.20074e+06
123.263	123.866	123.497		123.307	123.089	123.64		123.324	123.035	123.551		123.135	123.346	123.435
2426880	2.71303e+06	2.37207e+06		2.65538e+06	2.89581e+06	2.61251e+06		1.29949e+06	1.25405e+06	1.22107e+06		1.74709e+06	1718349	1.6977e+06
123.394	124.005	123.627		123.446	123.228	123.775		123.465	123.165	123.691		123.266	123.488	123.574
3424671	3592197	3.4665e+06		3.41708e+06	3.01319e+06	3.15531e+06		1.68287e+06	1574875	1.64436e+06		2.0839e+06	2.067e+06	1.98835e+06
123.534	124.187	123.825		123.575	123.368	123.915		123.603	123.356	123.821		123.406	123.616	123.704
6.20916e+06	5.26251e+06	5.40453e+06		6.04576e+06	5981396	5.92047e+06		2931937	2.88065e+06	2.7398e+06		3.40216e+06	3769203	3.62484e+06
123.734	124.326	123.967		123.706	123.498	124.055		123.734	123.495	123.951		123.546	123.746	123.835
1.04522e+06	1.17176e+06	1.54656e+06		1.07777e+06	1.02273e+06	926380		443532	424859	431057		728284	724580	679623
123.865	124.465	124.097		123.846	123.629	124.184		123.874	123.625	124.091		123.676	123.886	123.975
2.26031e+06	1.89125e+06	1.76576e+06		1.50495e+06	1.5775e+06	1949011		881270	867093	837889		1.26283e+06	1.25178e+06	1.20222e+06
124.004	124.595	124.239		124.047	123.818	124.315		124.015	123.757	124.231		123.816	124.016	124.115
3.13358e+06	2.96275e+06	2.6421e+06		2.79452e+06	2.65156e+06	2841178		1.37712e+06	1.296e+06	1209964		1.83991e+06	1.85772e+06	1.81333e+06
124.134	124.726	124.377		124.178	123.949	124.456		124.146	123.896	124.362		124.013	124.207	124.245
4.07113e+06	3.24873e+06	3.81397e+06		3.81702e+06	3274021	3.41012e+06		1.68344e+06	1.61559e+06	1.64056e+06		2.23229e+06	2.12658e+06	2.02129e+06
124.265	124.866	124.507		124.317	124.079	124.585		124.284	124.036	124.502		124.146	124.347	124.375
5.94634e+06	6063868	6.04247e+06		6397895	5.95769e+06	6066594		2.99794e+06	3.14088e+06	2.84649e+06		3678563	3.97117e+06	4.00112e+06
125.185	125.778	125.419		125.227	125	125.497		125.205	124.947	125.414		125.147	125.349	125.286
1.21081e+06	1.13654e+06	1.0043e+06		1.03958e+06	616532	1427760		466916	478929	447605		725442	721361	712010
125.358	125.917	125.559		125.399	125.171	125.636		125.377	125.087	125.552		125.319	125.488	125.458
2.26283e+06	1.86491e+06	1.86742e+06		1900760	1.52552e+06	1.57814e+06		870031	834148	865828		1.22e+06	1.34447e+06	1.21787e+06
125.497	126.047	125.7		125.529	125.301	125.867		125.557	125.217	125.775		125.448	125.618	125.668
2.92396e+06	2.71151e+06	2.4108e+06		3078312	2.78163e+06	2725005		1.29542e+06	1.25755e+06	1295353		1.832e+06	1.83157e+06	1720184
125.628	126.189	125.841		125.668	125.432	125.998		125.696	125.359	125.914		125.58	125.76	125.806
3623653	3.58451e+06	3411159		3.2106e+06	2.91704e+06	3.11134e+06		1.69924e+06	1653475	1.63974e+06		2.19489e+06	2.10396e+06	1997157
125.806	126.397	126.029		125.808	125.57	126.127		125.836	125.567	126.053		125.718	125.888	125.946
5690335	5980318	5.7925e+06		6242354	5.74505e+06	5.67051e+06		2.96619e+06	2.88494e+06	2.71208e+06		3.57375e+06	3.7881e+06	3.61525e+06
125.946	126.528	126.169		125.938	125.71	126.267		125.966	125.698	126.183		125.858	126.019	126.077
1.07777e+06	1.07872e+06	1.06936e+06		919590	1.12528e+06	1.195e+06		453074	442663	448612		711630	674443	679734
126.076	126.668	126.309		126.118	125.893	126.407		126.096	125.838	126.314		125.988	126.159	126.207
2.27573e+06	2206950	1794525		1.92987e+06	1.4512e+06	1.45231e+06		877885	853878	839967		1.22265e+06	1.26727e+06	1.19001e+06
126.207	126.809	126.44		126.258	126.031	126.537		126.236	125.967	126.454		126.218	126.344	126.347
2973193	2.77248e+06	2.2443e+06		2.71028e+06	2.11966e+06	2.45001e+06		1.31014e+06	1.28446e+06	1.25e+06		1752364	1731534	1.70391e+06
126.346	126.94	126.58		126.388	126.172	126.669		126.378	126.098	126.583		126.348	126.479	126.477
3.52264e+06	3.29108e+06	3.50472e+06		3.25788e+06	2986770	3458100		1.66871e+06	1.56634e+06	1.63449e+06		2073844	2.08265e+06	1.99575e+06
126.476	127.078	126.72		126.519	126.301	126.863		126.558	126.238	126.784		126.479	126.62	126.669
5.98952e+06	5509400	5.13504e+06		6026758	5.92397e+06	5765660		2.92531e+06	2.88893e+06	2.7601e+06		3.43937e+06	3.76311e+06	3.64637e+06
126.607	127.219	126.849		126.659	126.431	126.997		126.697	126.378	126.924		126.619	126.759	126.808
1.41795e+06	1.58686e+06	1.14034e+06		726874	571102	919696		460799	442301	459704		730028	714705	705528
126.746	127.402	127.04		126.799	126.571	127.128		126.837	126.571	127.055		126.759	126.889	126.947
2872402	1.92601e+06	1.69165e+06		1.91234e+06	1664776	1.69008e+06		903169	856793	810324		1.23758e+06	1.29301e+06	1.22508e+06
126.948	127.539	127.181		126.929	126.701	127.267		126.967	126.71	127.186		126.889	127.02	127.078
3.29085e+06	2.49416e+06	2.57783e+06		2919130	2.81795e+06	2857620		1.35335e+06	1.2726e+06	1.21207e+06		1854300	1.84887e+06	1.76765e+06
127.079	127.68	127.31		127.059	126.832	127.398		127.099	126.849	127.325		127.019	127.161	127.218
3.81317e+06	3639632	3.2107e+06		3197173	3.06582e+06	3.11793e+06		1.72002e+06	1.61321e+06	1.64782e+06		2.22321e+06	2.18418e+06	2050885
127.217	127.809	127.441		127.259	127.032	127.528		127.237	126.979	127.464		127.216	127.29	127.358
6389709	6246160	6.33857e+06		6.34449e+06	5.8394e+06	6.15475e+06		3.00642e+06	3146309	2.80211e+06		3.70578e+06	3.96414e+06	4.02796e+06
128.129	128.721	128.361		128.265	128.074	128.449		128.148	127.89	128.376		128.131	128.202	128.269
1.37236e+06	1.01813e+06	1286031		1.13429e+06	919885	704644		443829	437135	458802		718004	742352	718325
128.3	128.86	128.501		128.432	128.203	128.621		128.308	128.062	128.515		128.372	128.341	128.442
2.17983e+06	1.89917e+06	1.64439e+06		2.0283e+06	1.84635e+06	1.54943e+06		890132	858299	877327		1.20247e+06	1.34321e+06	1.2255e+06
128.43	129	128.641		128.571	128.333	128.76		128.438	128.2	128.646		128.511	128.572	128.579
3.12291e+06	2752874	2620439		2.95219e+06	2.6432e+06	2927360		1.35437e+06	1.23665e+06	1.28082e+06		1823659	1.85397e+06	1763442
128.569	129.14	128.772		128.701	128.473	128.891		128.58	128.33	128.787		128.651	128.703	128.806
3872380	3.34075e+06	3.67782e+06		3.42856e+06	3555154	3.61032e+06		1.70058e+06	1.65402e+06	1.64751e+06		2.22716e+06	2.06175e+06	2.00733e+06
128.71	129.27	128.912		128.831	128.603	129.07		128.769	128.46	128.996		128.781	128.842	128.94
6064992	5.6163e+06	5894483		6.133e+06	5824485	6117374		2923824	2874255	2.73148e+06		3578520	3828255	3627830
128.839	129.401	129.052		128.971	128.733	129.21		128.899	128.601	129.127		128.911	128.982	129.08
965819	1.59413e+06	1.33512e+06		1195549	1.06238e+06	987954		467019	438790	487329		706752	693786	681348
129.018	129.611	129.242		129.111	128.873	129.339		129.039	128.78	129.267		129.051	129.122	129.22
2.40989e+06	2236246	1.9559e+06		1.9549e+06	1.8717e+06	1.83609e+06		895106	860979	829451		1.24381e+06	1.2385e+06	1.20646e+06
129.159	129.741	129.382		129.333	129.015	129.471		129.179	128.911	129.397		129.181	129.252	129.35
3.03752e+06	2.33985e+06	2.57488e+06		2.97973e+06	2.3618e+06	3.0749e+06		1.29078e+06	1228171	1.24654e+06		1.75365e+06	1.71963e+06	1.68856e+06
129.289	129.871	129.522		129.473	129.214	129.61		129.309	129.053	129.527		129.372	129.394	129.48
3243043	3.42942e+06	3.17905e+06		3091149	2831177	3.24578e+06		1.6903e+06	1.57629e+06	1.62379e+06		2.09501e+06	2.11086e+06	2.03599e+06
129.42	130.011	129.653		129.612	129.354	129.74		129.439	129.191	129.667		129.511	129.568	129.621
6172844	5.87221e+06	5465465		6.09429e+06	5.88927e+06	5735402		2.9434e+06	2881255	2738289		3439461	3774152	3675730
129.559	130.141	129.783		129.742	129.494	129.871		129.579	129.321	129.807		129.642	129.702	129.75
1325817	630244	1.34139e+06		1.02567e+06	1.04511e+06	1.19851e+06		459796	422456	417123		736165	678167	712080
129.7	130.271	129.923		129.882	129.625	130.078		129.773	129.451	129.999		129.772	129.832	129.941
2.43189e+06	1.94342e+06	1.68834e+06		1.57034e+06	1.72058e+06	1.96414e+06		871253	850468	818750		1.22909e+06	1271745	1.24646e+06
129.83	130.411	130.053		130.023	129.765	130.211		129.91	129.591	130.139		129.912	129.973	130.082
3.02102e+06	2.84866e+06	2449972		3.03127e+06	2.93434e+06	2.48276e+06		1.36702e+06	1.28435e+06	1.25386e+06		1858392	1.86158e+06	1.80975e+06
129.961	130.618	130.254		130.154	129.904	130.341		130.052	129.785	130.279		130.052	130.104	130.221
3.99337e+06	3.55696e+06	3.65274e+06		3.70035e+06	3.77454e+06	3.42171e+06		1.72186e+06	1.62481e+06	1.63408e+06		2.26904e+06	2151412	2.07405e+06
130.159	130.752	130.393		130.293	130.034	130.481		130.18	129.922	130.407		130.182	130.243	130.351
6575690	5532968	6.3914e+06		6.20556e+06	5743004	6.37969e+06		2.98437e+06	3147994	2.83341e+06		3.71389e+06	4.00991e+06	4.11048e+06
131.166	131.753	131.394		131.213	130.957	131.393		131.092	130.924	131.32		131.163	131.164	131.274
1.24822e+06	770765	1.40209e+06		989056	1.14328e+06	939472		483333	452908	485865		728332	735166	721799
131.334	131.924	131.525		131.385	131.096	131.532		131.231	131.063	131.459		131.335	131.336	131.413
2.54969e+06	1.78243e+06	1.59853e+06		2.07767e+06	2.24787e+06	1.75081e+06		910634	851858	846080		1.20814e+06	1.34769e+06	1.22526e+06
131.471	132.054	131.655		131.565	131.313	131.662		131.372	131.193	131.599		131.519	131.475	131.554
3100298	2.62785e+06	2.70934e+06		3023690	2421721	2.81375e+06		1316105	1.23687e+06	1.31279e+06		1.82809e+06	1.83287e+06	1778626
131.602	132.185	131.795		131.704	131.456	131.792		131.511	131.323	131.73		131.654	131.703	131.685
3.69729e+06	3.46864e+06	3.64185e+06		3192693	3.1615e+06	3.01384e+06		1.71756e+06	1.66718e+06	1640018		2241105	2.11222e+06	1.98639e+06
131.732	132.323	131.925		131.844	131.586	131.932		131.641	131.463	131.859		131.794	131.844	131.822
6.0939e+06	5.67758e+06	5.8082e+06		6216809	5.9971e+06	5.82652e+06		2.94049e+06	2.86819e+06	2.71704e+06		3.58599e+06	3840802	3.65492e+06
131.873	132.463	132.055		131.974	131.726	132.063		131.772	131.593	131.999		131.934	131.974	132.019
893154	959083	1.18211e+06		1.12819e+06	1.03564e+06	994972		470159	457121	469224		706156	700062	697966
132.012	132.594	132.195		132.104	131.856	132.283		131.982	131.724	132.21		132.064	132.105	132.153
2.45054e+06	1.95683e+06	2.08468e+06		1.64095e+06	1746159	2.05937e+06		875892	863361	835943		1.23619e+06	1.24388e+06	1.21377e+06
132.234	132.824	132.39		132.244	131.988	132.423		132.112	131.921	132.339		132.194	132.245	132.283
3.20834e+06	2.70938e+06	2302539		2.96681e+06	2868687	2.32461e+06		1.30551e+06	1.27973e+06	1.26179e+06		1.75222e+06	1.74669e+06	1.67628e+06
132.374	132.954	132.526		132.386	132.127	132.553		132.242	132.055	132.482		132.336	132.385	132.425
3.81988e+06	3.26111e+06	3.18432e+06		3.64703e+06	3250260	3.29638e+06		1708477	1.57287e+06	1.6309e+06		2.09495e+06	2127143	2.04823e+06
132.513	133.084	132.665		132.567	132.267	132.683		132.382	132.184	132.619		132.464	132.515	132.554
6.52083e+06	5.5437e+06	5.36879e+06		5.7722e+06	5854664	5.91941e+06		2.92115e+06	2.9119e+06	2.74757e+06		3.48542e+06	3.80435e+06	3.7258e+06
132.642	133.224	132.805		132.705	132.457	132.823		132.512	132.324	132.75		132.655	132.645	132.683
1.02942e+06	1.53754e+06	1.34006e+06		484916	830072	855664		474848	429871	444380		747975	718681	703391
132.783	133.364	132.936		132.845	132.597	132.963		132.643	132.464	132.88		132.796	132.845	132.824
2.71391e+06	1.60342e+06	1.50928e+06		1963827	2.02954e+06	1.75727e+06		878539	861756	826943		1224443	1.2915e+06	1219885
132.924	133.495	133.066		132.977	132.737	133.094		132.783	132.594	133.02		132.927	132.977	132.963
3.32486e+06	2477945	2652576		3155017	2.91341e+06	2.93614e+06		1.37168e+06	1290186	1.23606e+06		1.85702e+06	1.8788e+06	1.81648e+06
133.055	133.625	133.206		133.115	132.867	133.283		132.989	132.726	133.213		133.065	133.106	133.164
3.95387e+06	3.79754e+06	3.85047e+06		3.51303e+06	3.50284e+06	3.43214e+06		1.71612e+06	1.61432e+06	1.64494e+06		2.28543e+06	2.1652e+06	2079342
133.193	133.821	133.337		133.255	132.997	133.424		133.123	132.865	133.351		133.205	133.246	133.304
6.30386e+06	6023727	5963426		6404717	6.02101e+06	5.99696e+06		3.00369e+06	3.16074e+06	2.82669e+06		3.73419e+06	4.04936e+06	4.10361e+06
134.105	134.737	134.283		134.167	133.909	134.425		134.124	133.776	134.353		134.117	134.157	134.236
1437588	963949	1.04018e+06		1.37998e+06	1.13776e+06	598989		461808	471968	478945		710854	730564	722477
134.276	134.978	134.546		134.306	134.08	134.597		134.296	133.947	134.491		134.256	134.329	134.375
1977873	1.74732e+06	1.83643e+06		1.71856e+06	2.07346e+06	1.72303e+06		892419	865261	879878		1.2445e+06	1.35422e+06	1.23368e+06
134.465	135.116	134.689		134.437	134.209	134.735		134.425	134.147	134.622		134.386	134.467	134.506
3.10549e+06	2763480	3.0316e+06		3.05727e+06	2.5374e+06	2.55164e+06		1.34245e+06	1.27261e+06	1.27851e+06		1.82849e+06	1.85549e+06	1.7782e+06
134.594	135.256	134.82		134.578	134.341	134.865		134.556	134.286	134.752		134.517	134.609	134.635
3.94539e+06	3.49197e+06	3.83704e+06		3.48833e+06	3.28929e+06	3371368		1.68636e+06	1.64951e+06	1.64482e+06		2.23584e+06	2.13422e+06	2.00146e+06
134.735	135.386	134.958		134.777	134.527	134.995		134.695	134.416	134.892		134.732	134.737	134.776
6.1754e+06	5806195	6052825		6.27082e+06	5843149	6075192		2.96025e+06	2875181	2.74206e+06		3.61563e+06	3.83228e+06	3.67263e+06
134.865	135.527	135.098		134.907	134.659	135.136		134.825	134.547	135.023		134.867	134.919	134.906
572395	1.13972e+06	1.14267e+06		757992	845961	1.09085e+06		489397	473210	454915		708264	691576	700562
134.994	135.667	135.229		135.047	134.789	135.275		134.955	134.687	135.152		134.997	135.058	135.036
2582745	2.07456e+06	2299848		1.86381e+06	1.81109e+06	1.93358e+06		865267	842668	832700		1.22779e+06	1.26548e+06	1214062
135.135	135.799	135.36		135.187	134.929	135.487		135.195	134.827	135.35		135.138	135.199	135.234
3.10908e+06	2863580	2.55936e+06		2.9524e+06	2.65148e+06	2.95774e+06		1310956	1.26798e+06	1.24716e+06		1771273	1.75345e+06	1.70072e+06
135.276	135.977	135.499		135.317	135.071	135.627		135.325	134.957	135.484		135.269	135.33	135.368
3263494	3.54012e+06	3.40434e+06		3728486	3.6777e+06	3066893		1.67404e+06	1.59479e+06	1.6345e+06		2.11839e+06	2105569	2.05397e+06
135.468	136.117	135.689		135.448	135.2	135.767		135.456	135.155	135.613		135.408	135.468	135.496
6.29166e+06	5370741	5386631		6050994	6061563	5874604		2.94562e+06	2909330	2.77528e+06		3472836	3.85294e+06	3.7409e+06
135.606	136.247	135.819		135.588	135.33	135.896		135.596	135.297	135.753		135.548	135.608	135.637
1.1171e+06	1.5201e+06	1.53792e+06		1.28548e+06	1.17798e+06	1.27078e+06		453686	406969	426919		742658	724801	711748
135.746	136.378	135.959		135.781	135.47	136.037		135.736	135.427	135.893		135.688	135.738	135.776
2823442	1.98247e+06	1.61858e+06		1.725e+06	1773651	1607473		887127	862732	822554		1.26673e+06	1.26298e+06	1.22971e+06
135.878	136.518	136.1		135.918	135.671	136.176		135.866	135.569	136.023		135.869	135.87	135.906
2.93685e+06	2.69063e+06	2.56121e+06		2.65002e+06	2871123	2766105		1.35944e+06	1297959	1239727		1.8858e+06	1.86952e+06	1.82536e+06
136.017	136.658	136.231		136.06	135.81	136.307		135.996	135.707	136.155		136.008	136.058	136.038
3.93084e+06	3.87779e+06	3.72888e+06		3.52035e+06	3.40218e+06	3.59183e+06		1.72692e+06	1.6088e+06	1.65273e+06		2.26476e+06	2.18433e+06	2.07714e+06
136.156	136.787	136.369		136.188	135.95	136.496		136.192	135.837	136.293		136.148	136.188	136.177
6407806	5970237	6.29301e+06		6.74001e+06	6.08622e+06	6076645		3020904	3.13424e+06	2.84577e+06		3.76628e+06	4047016	4126296
137.068	137.769	137.281		137.1	136.863	137.408		137.108	136.749	137.204		137.06	137.14	137.088
987501	982284	1.14066e+06		755431	811742	805431		461245	475654	474193		744599	736616	706145
137.207	137.941	137.452		137.239	137.001	137.638		137.349	136.889	137.376		137.199	137.312	137.259
2.40663e+06	1.78214e+06	1.94012e+06		2.14805e+06	1.80301e+06	1.49016e+06		874140	857624	876631		1.22366e+06	1.34544e+06	1.23339e+06
137.337	138.124	137.581		137.38	137.132	137.768		137.488	137.029	137.576		137.33	137.45	137.46
3.41272e+06	2790822	2.96377e+06		3.2122e+06	2.83425e+06	2.88522e+06		1.33383e+06	1.25051e+06	1.27617e+06		1.83613e+06	1872798	1.78037e+06
137.479	138.259	137.762		137.519	137.273	137.909		137.629	137.169	137.715		137.471	137.58	137.598
3723395	3.6124e+06	3.6067e+06		3.60856e+06	3.56066e+06	3.44003e+06		1.72509e+06	1.68774e+06	1.66492e+06		2259498	2.13758e+06	2.00735e+06
137.678	138.399	137.901		137.65	137.412	138.048		137.758	137.359	137.845		137.6	137.71	137.728
5559641	6.01612e+06	6.14847e+06		6.23443e+06	5.63637e+06	5.71157e+06		2.92457e+06	2.9021e+06	2.70486e+06		3.63728e+06	3.89584e+06	3.72062e+06
137.807	138.539	138.031		137.78	137.542	138.179		137.898	137.499	137.975		137.73	137.851	137.859
935836	933011	1.18619e+06		1.18431e+06	1.00764e+06	994441		467849	451861	452660		701759	691868	676435
137.948	138.67	138.161		137.99	137.741	138.309		138.038	137.639	138.115		137.946	137.99	137.999
2.67128e+06	2.01655e+06	2.05227e+06		1.93581e+06	1.61095e+06	1.91756e+06		886708	882370	863188		1.25562e+06	1.29885e+06	1216026
138.089	138.811	138.301		138.12	137.882	138.45		138.168	137.77	138.247		138.081	138.201	138.139
2.98303e+06	2.97131e+06	2396675		2.62229e+06	2684154	2.32423e+06		1.28065e+06	1.29773e+06	1.2328e+06		1.7966e+06	1.78401e+06	1.74905e+06
138.218	138.95	138.441		138.25	138.013	138.645		138.349	137.911	138.378		138.212	138.343	138.269
3.77458e+06	3.19588e+06	3.41058e+06		3.61369e+06	3.09568e+06	3.4549e+06		1.6949e+06	1.55667e+06	1.62636e+06		2.08833e+06	2.12357e+06	2.05936e+06
138.348	139.08	138.572		138.391	138.143	138.779		138.488	138.05	138.583		138.351	138.481	138.467
6576874	5.34311e+06	5528788		6025143	5843508	5826401		2.94408e+06	2.9185e+06	2785876		3.53056e+06	3.87121e+06	3.75599e+06
138.489	139.26	138.712		138.52	138.283	138.919		138.618	138.18	138.726		138.49	138.612	138.61
1.12648e+06	1.10566e+06	1.08484e+06		846839	1.0559e+06	1.12254e+06		470869	470201	448623		750640	741907	705536
138.682	139.4	138.902		138.651	138.413	139.05		138.749	138.37	138.857		138.621	138.752	138.74
2545856	2.00519e+06	1.90513e+06		1.68959e+06	1696076	1.68571e+06		875800	852434	807192		1.25047e+06	1278539	1244724
138.818	139.531	139.032		138.791	138.543	139.181		138.889	138.51	138.996		138.761	138.892	138.88
3.26955e+06	2.61732e+06	2.84666e+06		2.97168e+06	3050073	2966300		1.37209e+06	1.26154e+06	1.24287e+06		1.87932e+06	1.86627e+06	1.81198e+06
138.961	139.661	139.162		138.997	138.683	139.32		139.029	138.64	139.136		138.903	139.023	139.019
4.08547e+06	3.99512e+06	3.69285e+06		3.50515e+06	3.59171e+06	3.49469e+06		1.75046e+06	1630969	1.66023e+06		2271539	2.19972e+06	2.11103e+06
139.089	139.801	139.302		139.131	138.883	139.459		139.159	138.771	139.267		139.091	139.211	139.15
6.09177e+06	6287508	6487597		6.44485e+06	6.39135e+06	6.30059e+06		2.97995e+06	3174754	2.84277e+06		3824377	4.09526e+06	4.17135e+06
140.001	140.713	140.213		140.132	139.887	140.431		140.141	139.691	140.179		140.093	140.123	140.062
1.11399e+06	1.08426e+06	1.40512e+06		1.09249e+06	901518	859565		466652	458032	480117		700030	711147	713299
140.14	140.851	140.343		140.304	140.057	140.603		140.28	139.863	140.318		140.264	140.353	140.202
2.70112e+06	2.19074e+06	1.49302e+06		1.85593e+06	1.57683e+06	1.67217e+06		892662	864030	883586		1.24138e+06	1.36379e+06	1.25147e+06
140.281	140.982	140.473		140.433	140.196	140.789		140.494	139.993	140.458		140.393	140.483	140.342
3.20245e+06	2.79094e+06	2.82112e+06		3165760	2.65308e+06	2.75249e+06		1.34834e+06	1.29605e+06	1.27444e+06		1832058	1.87565e+06	1.808e+06
140.42	141.112	140.614		140.564	140.327	140.923		140.631	140.124	140.589		140.524	140.624	140.483
4.00011e+06	3.76105e+06	3.97408e+06		3.72591e+06	3.75485e+06	3547113		1.73553e+06	1.69656e+06	1.64666e+06		2.23334e+06	2.13879e+06	2.00124e+06
140.551	141.338	140.753		140.703	140.465	141.051		140.771	140.262	140.788		140.663	140.763	140.672
6342008	5.98571e+06	5837401		6236472	6036381	5.78956e+06		2950184	2882669	2.72928e+06		3.67709e+06	3.92062e+06	3.70364e+06
140.681	141.473	140.975		140.843	140.605	141.192		140.901	140.402	140.928		140.803	140.893	140.812
978163	1.41073e+06	1.113e+06		1.14209e+06	800586	1.00768e+06		462753	458062	479306		690393	689773	685062
140.89	141.613	141.114		140.973	140.735	141.331		141.031	140.583	141.058		140.933	141.024	140.952
2302899	2.40571e+06	1.95078e+06		2.11969e+06	1.85875e+06	1.8402e+06		909005	869316	833696		1.25523e+06	1.27683e+06	1.22388e+06
141.022	141.753	141.254		141.204	140.957	141.462		141.171	140.723	141.189		141.162	141.165	141.082
3.01723e+06	2.48137e+06	2.46703e+06		2.96782e+06	2518226	2.63736e+06		1.27946e+06	1.25486e+06	1.26741e+06		1.81307e+06	1.76669e+06	1.68473e+06
141.151	141.883	141.385		141.335	141.095	141.594		141.313	140.864	141.331		141.303	141.36	141.224
3911755	3.42557e+06	3.87189e+06		3.90934e+06	3.88544e+06	3.36699e+06		1.70411e+06	1.57802e+06	1.65419e+06		2.139e+06	2.13639e+06	2.0788e+06
141.292	142.013	141.525		141.464	141.225	141.732		141.441	140.993	141.469		141.434	141.494	141.362
6217021	6018751	5.36475e+06		6248151	5740902	5.83298e+06		2.9856e+06	2.89716e+06	2.7432e+06		3.52698e+06	3.88138e+06	3.79813e+06
141.422	142.153	141.665		141.604	141.356	141.932		141.632	141.123	141.599		141.574	141.634	141.492
1.24348e+06	993172	1291538		946498	971646	1.14381e+06		480035	416614	441775		732404	731929	704308
141.551	142.283	141.795		141.744	141.496	142.063		141.772	141.263	141.799		141.714	141.764	141.682
3041495	1.96757e+06	1.98001e+06		2.36129e+06	2077302	1.87405e+06		873986	865164	820770		1.24926e+06	1.30508e+06	1.22086e+06
141.692	142.474	141.926		141.875	141.636	142.203		141.903	141.393	141.939		141.845	141.896	141.822
3.10929e+06	2.97687e+06	2.71917e+06		2.82041e+06	2.68395e+06	2.73218e+06		1.38589e+06	1.28828e+06	1.25331e+06		1.88276e+06	1.85874e+06	1.82094e+06
141.898	142.615	142.115		142.014	141.766	142.333		142.042	141.584	142.069		141.984	142.035	141.953
4.2133e+06	4.29215e+06	3828805		3.42613e+06	3380471	3643586		1.76094e+06	1.61551e+06	1.64533e+06		2.28792e+06	2.20211e+06	2.12256e+06
142.033	142.754	142.245		142.2	141.907	142.463		142.182	141.723	142.199		142.124	142.175	142.083
6502981	5.90737e+06	6.48535e+06		6918285	6.59674e+06	6.09112e+06		3008924	3.12504e+06	2.87161e+06		3.83425e+06	4.1183e+06	4.17818e+06
143.033	143.666	143.196		143.116	142.819	143.384		143.094	142.725	143.111		143.036	143.146	143.004
1.14672e+06	1092536	1.35343e+06		773465	875155	877890		475894	463910	499305		734192	728788	719745
143.206	143.805	143.401		143.357	142.957	143.555		143.233	142.865	143.282		143.175	143.318	143.176
2.4372e+06	2377968	1.93644e+06		2.18388e+06	1931590	1781552		909806	867480	881210		1234237	1340026	1.25339e+06
143.335	143.945	143.538		143.496	143.179	143.695		143.363	142.995	143.411		143.397	143.503	143.305
3.43597e+06	2.50807e+06	2.60058e+06		2.9448e+06	2.77972e+06	3.13462e+06		1.31888e+06	1.26689e+06	1301917		1.84364e+06	1.86616e+06	1.78867e+06
143.474	144.085	143.669		143.637	143.318	143.826		143.505	143.136	143.543		143.536	143.638	143.436
3511930	3.86728e+06	3.70177e+06		3.7047e+06	3.85797e+06	3138372		1714169	1.68105e+06	1.648e+06		2.27434e+06	2145251	2.0355e+06
143.614	144.215	143.807		143.766	143.458	144.003		143.708	143.265	143.681		143.666	143.766	143.574
6027854	5.83088e+06	6.52749e+06		6.52375e+06	5.57984e+06	5934849		2971130	2.89826e+06	2726630		3699636	3.95539e+06	3.73854e+06
143.743	144.346	143.947		143.906	143.588	144.144		143.844	143.395	143.821		143.796	143.907	143.714
1.3662e+06	918425	784753		734513	860021	1016596		488299	469666	459102		690477	678382	702970
143.874	144.552	144.077		144.046	143.718	144.275		143.984	143.535	144.011		143.936	144.046	143.894
2.29099e+06	2141323	1.84408e+06		2147987	2.0278e+06	1.98624e+06		886927	868474	833653		1.25858e+06	1.27642e+06	1207115
144.105	144.686	144.267		144.176	143.859	144.406		144.124	143.721	144.152		144.076	144.178	144.035
3.04021e+06	2.44784e+06	2.20653e+06		3.16725e+06	2.57144e+06	2.66737e+06		1.29653e+06	1.26167e+06	1.263e+06		1.82329e+06	1.7802e+06	1.73016e+06
144.234	144.816	144.409		144.358	143.989	144.545		144.254	143.856	144.293		144.206	144.317	144.176
3.61905e+06	3719061	3.74392e+06		3.82887e+06	3.55126e+06	3558334		1.71832e+06	1580927	1649073		2.12307e+06	2.15447e+06	2.10036e+06
144.364	144.956	144.537		144.496	144.189	144.675		144.384	143.996	144.422		144.405	144.457	144.305
6506502	5529535	5.25455e+06		5.90777e+06	6008852	5903851		2961774	2.93203e+06	2.75417e+06		3.57626e+06	3.91502e+06	3.82965e+06
144.505	145.086	144.668		144.627	144.329	144.806		144.524	144.136	144.552		144.546	144.647	144.435
1.06806e+06	1049473	1.15432e+06		996542	1.04607e+06	955925		465359	447623	434039		737150	714445	698356
144.644	145.216	144.808		144.757	144.459	144.946		144.654	144.266	144.691		144.677	144.777	144.575
2.74928e+06	2052424	2.19092e+06		2355411	1.79372e+06	1.97366e+06		898760	879083	824933		1.27094e+06	1.31246e+06	1.23932e+06
144.775	145.357	144.949		144.897	144.59	145.147		144.845	144.396	144.822		144.808	144.919	144.706
3360648	2.64112e+06	2397171		2.95801e+06	2952238	2.92169e+06		1.39801e+06	1.31439e+06	1.24636e+06		1.89079e+06	1.86961e+06	1834802
144.905	145.498	145.078		145.037	144.729	145.276		144.987	144.537	145.013		144.947	145.048	144.897
3825266	4.02093e+06	3.91309e+06		3.56652e+06	3.54964e+06	3.66581e+06		1.69994e+06	1.63659e+06	1.64617e+06		2.29717e+06	2.21537e+06	2.12259e+06
145.102	145.697	145.268		145.167	144.869	145.416		145.115	144.668	145.152		145.077	145.178	145.036
6.15881e+06	5.925e+06	6.41387e+06		7.02399e+06	6.19226e+06	6.1196e+06		3.03061e+06	3.15627e+06	2.87702e+06		3.86974e+06	4.13661e+06	4193104
146.017	146.698	146.181		146.149	145.781	146.327		146.027	145.578	146.154		145.988	146.1	146.038
1.15636e+06	1.2118e+06	1.27098e+06		1259036	726051	1.19263e+06		490350	487766	487140		710528	745834	710719
146.258	146.869	146.419		146.288	145.92	146.499		146.166	145.718	146.293		146.148	146.239	146.177
2.3259e+06	2.17191e+06	2204286		1.93767e+06	2145902	2.10132e+06		884776	851676	888666		1231647	1.3697e+06	1.26341e+06
146.396	146.999	146.551		146.503	146.051	146.628		146.306	145.949	146.424		146.29	146.379	146.307
3.41411e+06	2958485	2.75947e+06		3289184	2.39088e+06	2.79981e+06		1349911	1255548	1.29989e+06		1.84394e+06	1.90758e+06	1795944
146.538	147.13	146.689		146.639	146.192	146.759		146.446	146.079	146.565		146.43	146.511	146.449
4.28007e+06	3.71636e+06	3.9462e+06		3.59149e+06	3.5112e+06	3480538		1.74316e+06	1.65931e+06	1.66071e+06		2.25666e+06	2.14825e+06	2.04168e+06
146.666	147.268	146.83		146.779	146.401	146.897		146.576	146.208	146.694		146.619	146.727	146.578
5758386	5.89714e+06	6477776		6.69329e+06	5984955	6.31515e+06		2939651	2916687	2.77396e+06		3.69913e+06	3.95924e+06	3.7609e+06
146.807	147.408	146.96		146.909	146.531	147.027		146.707	146.348	146.824		146.759	146.869	146.707
955273	1.45224e+06	1.19636e+06		1.07887e+06	1164277	926880		479486	470810	482741		712897	677171	676092
146.946	147.539	147.09		147.039	146.671	147.218		146.923	146.488	146.964		146.899	147	146.848
2.72974e+06	1.85015e+06	2.15328e+06		1.82186e+06	1.87657e+06	1914159		924511	851692	844132		1.26234e+06	1279118	1.2232e+06
147.078	147.766	147.23		147.179	146.801	147.359		147.057	146.619	147.151		147.029	147.131	147.034
2.81223e+06	2689079	2705303		3.24312e+06	2.70757e+06	2.73314e+06		1.32805e+06	1.26183e+06	1.27757e+06		1.77513e+06	1.75312e+06	1.72218e+06
147.258	147.9	147.424		147.321	146.932	147.49		147.187	146.75	147.285		147.171	147.27	147.168
3.82576e+06	3.55291e+06	3.68765e+06		3.73446e+06	3.39362e+06	3.75309e+06		1.66776e+06	1585581	1.6074e+06		2131621	2149984	2.09429e+06
147.398	148.029	147.561		147.449	147.072	147.619		147.329	146.945	147.425		147.309	147.4	147.308
6.30178e+06	5.80175e+06	5625649		6409312	6.08225e+06	5.81087e+06		2975443	2.90089e+06	2.77163e+06		3.57338e+06	3942848	3.84308e+06
147.527	148.169	147.701		147.64	147.212	147.759		147.457	147.079	147.565		147.439	147.53	147.448
1.29418e+06	1.03428e+06	1272544		986870	1.06472e+06	967529		482758	448631	440692		737997	730994	709073
147.658	148.309	147.83		147.78	147.404	147.899		147.588	147.209	147.695		147.619	147.67	147.578
2730204	2.04156e+06	2.25789e+06		2.13334e+06	1919373	2.03954e+06		870684	873786	830630		1.27e+06	1.29124e+06	1.24528e+06
147.798	148.441	147.961		147.911	147.543	148.028		147.728	147.35	147.825		147.76	147.872	147.709
3095168	3.07554e+06	2.47201e+06		2.75068e+06	3.08841e+06	2646154		1.37056e+06	1296073	1.2394e+06		1.87664e+06	1.86911e+06	1.83681e+06
147.938	148.58	148.101		148.05	147.682	148.169		147.868	147.481	147.966		147.89	148.011	147.85
4.36561e+06	3668422	4.02458e+06		3625670	3.69802e+06	3.67533e+06		1.72713e+06	1.64695e+06	1.65234e+06		2290215	2.23236e+06	2.09903e+06
148.068	148.719	148.241		148.19	147.812	148.359		148.068	147.61	148.097		148.02	148.151	147.978
6.25616e+06	6504731	6499295		6.87286e+06	6.52864e+06	6308396		3.02561e+06	3.16817e+06	2864758		3.87127e+06	4157375	4.24966e+06
149.05	149.632	149.213		149.102	148.723	149.365		149.069	148.531	149.017		148.941	149.063	148.89
1.27564e+06	1.26976e+06	1.43202e+06		841925	1.17639e+06	971265		461250	470767	480277		735626	743601	705106
149.19	149.771	149.353		149.241	148.895	149.5		149.241	148.671	149.156		149.113	149.202	149.03
2.47902e+06	1.89575e+06	1786398		2.149e+06	2.02674e+06	2179354		891959	879990	889529		1.25675e+06	1.40761e+06	1.26429e+06
149.404	149.992	149.569		149.372	149.033	149.64		149.37	148.811	149.378		149.242	149.332	149.262
3.4042e+06	2512426	2.96808e+06		3338114	2.51751e+06	2.79597e+06		1.32248e+06	1.26917e+06	1.28246e+06		1858674	1.87624e+06	1.78569e+06
149.54	150.131	149.713		149.513	149.164	149.78		149.501	148.942	149.509		149.373	149.462	149.39
4182288	3.79383e+06	3.62957e+06		3.571e+06	3470505	3.32879e+06		1741282	1.68343e+06	1.6458e+06		2.26374e+06	2.1743e+06	2.05312e+06
149.679	150.261	149.843		149.717	149.294	149.911		149.64	149.151	149.647		149.512	149.602	149.52
5781874	6079844	6347400		6.46827e+06	6.3006e+06	5.98749e+06		2.98246e+06	2.92919e+06	2746412		3739027	4.01574e+06	3.7707e+06
149.81	150.391	149.983		149.852	149.434	150.051		149.77	149.291	149.787		149.652	149.732	149.661
1.0424e+06	869716	1.0004e+06		1.03071e+06	669075	758088		459667	475141	474130		712729	675905	690901
149.94	150.531	150.123		149.992	149.614	150.191		149.9	149.421	149.927		149.832	149.942	149.8
2.72814e+06	2.09095e+06	2.05846e+06		1.97864e+06	1.79466e+06	1896575		905259	862772	853231		1.2542e+06	1.26567e+06	1.22153e+06
150.081	150.671	150.253		150.133	149.745	150.32		150.139	149.551	150.058		149.972	150.083	149.932
3.01396e+06	2.65317e+06	2.4971e+06		2.99961e+06	2851180	2.81411e+06		1.32017e+06	1.27015e+06	1251423		1798390	1.78674e+06	1761118
150.222	150.802	150.395		150.264	149.886	150.513		150.27	149.693	150.199		150.114	150.212	150.071
3.5936e+06	3.67913e+06	3.75612e+06		3.92444e+06	3.41973e+06	3.47658e+06		1.70034e+06	1.5916e+06	1.65066e+06		2.13469e+06	2.19014e+06	2.10191e+06
150.35	151	150.533		150.403	150.025	150.651		150.4	149.821	150.383		150.242	150.343	150.267
6.58838e+06	5.69397e+06	5.49562e+06		6.40907e+06	5.9701e+06	5.44596e+06		2.96623e+06	2887875	2.79629e+06		3.57963e+06	3.92854e+06	3.90314e+06
150.54	151.142	150.713		150.543	150.155	150.781		150.541	149.952	150.518		150.373	150.483	150.401
1.4257e+06	1.1732e+06	1.13448e+06		952081	974606	1.04065e+06		463674	451814	450889		735574	740190	723087
150.681	151.272	150.854		150.673	150.285	150.911		150.68	150.159	150.658		150.513	150.623	150.531
2.47023e+06	1.88474e+06	1.95781e+06		1.78923e+06	1.97569e+06	2.08992e+06		898299	886205	800553		1.26415e+06	1.30178e+06	1.25923e+06
150.812	151.414	150.993		150.853	150.425	151.051		150.812	150.293	150.798		150.643	150.753	150.673
3151302	3.22272e+06	3080349		3242762	3.04109e+06	2740014		1.39669e+06	1.28756e+06	1237610		1.88296e+06	1.85055e+06	1845616
150.951	151.552	151.124		150.995	150.618	151.191		150.951	150.424	150.928		150.834	150.895	150.802
4.61877e+06	3.71789e+06	3703493		3.8887e+06	3.79215e+06	3687247		1716364	1652842	1.65188e+06		2.31786e+06	2.24484e+06	2140471
151.09	151.683	151.254		151.123	150.755	151.322		151.091	150.563	151.059		150.973	151.084	150.932
6073446	6240096	6551852		6737629	6.39846e+06	6565524		3032492	3.17141e+06	2.85263e+06		3.89009e+06	4.18956e+06	4.27474e+06
152.002	152.594	152.176		152.035	151.757	152.243		152.003	151.473	151.979		151.975	152.088	151.854
1.34958e+06	1.1119e+06	1.01834e+06		1.07746e+06	1.06246e+06	845527		475104	466148	485754		717242	766900	732558
152.142	152.764	152.347		152.174	151.896	152.415		152.142	151.645	152.151		152.114	152.257	151.993
3068371	1.76886e+06	1.67583e+06		2.4523e+06	2.04789e+06	1.95689e+06		898280	854262	894047		1.24882e+06	1.36571e+06	1.27735e+06
152.273	152.904	152.477		152.315	152.026	152.599		152.373	151.775	152.28		152.245	152.395	152.134
3.20364e+06	3.11923e+06	3003535		2.8715e+06	2.74811e+06	2.93152e+06		1334282	1.29659e+06	1.29995e+06		1.85274e+06	1.90723e+06	1.82956e+06
152.414	153.034	152.608		152.454	152.157	152.733		152.512	151.914	152.411		152.386	152.525	152.265
3978157	4.14417e+06	3.82685e+06		3.55489e+06	3.61178e+06	3.58385e+06		1.73227e+06	1.68975e+06	1.65646e+06		2.25406e+06	2.16193e+06	2063317
152.617	153.215	152.785		152.584	152.297	152.874		152.642	152.054	152.59		152.514	152.656	152.474
6.37035e+06	6.25437e+06	6308740		6.45383e+06	6278842	6076029		2.99525e+06	2.93718e+06	2755204		3.73838e+06	4.00921e+06	3.76169e+06
152.753	153.355	152.926		152.715	152.427	153.013		152.773	152.184	152.73		152.645	152.796	152.613
1349149	796440	1.10584e+06		788693	1017984	1108343		474035	495627	506616		696082	713871	706722
152.894	153.495	153.056		152.931	152.557	153.143		152.913	152.364	152.86		152.785	152.936	152.743
2.19211e+06	2.12931e+06	1932592		1.98989e+06	1.99623e+06	2.15786e+06		905637	885310	835626		1.25587e+06	1.27552e+06	1.24583e+06
153.034	153.626	153.197		153.065	152.755	153.274		153.044	152.504	153		152.97	153.156	152.874
3.09635e+06	3010853	2.61364e+06		2.9729e+06	2846077	2.99408e+06		1.33529e+06	1.24359e+06	1262387		1.79535e+06	1.77619e+06	1.72488e+06
153.166	153.765	153.337		153.195	152.889	153.415		153.175	152.635	153.142		153.105	153.298	153.015
3907898	3.42728e+06	3595928		4.15924e+06	3622825	3.4855e+06		1.6785e+06	1.58934e+06	1.66429e+06		2.14454e+06	2.17248e+06	2.10524e+06
153.303	153.905	153.466		153.336	153.018	153.544		153.371	152.775	153.271		153.246	153.426	153.144
5925732	5681851	5.75932e+06		6.10539e+06	6272762	6.18729e+06		2971676	2.90066e+06	2.77062e+06		3.59867e+06	3.98545e+06	3.90806e+06
153.444	154.035	153.597		153.465	153.158	153.735		153.513	152.915	153.401		153.385	153.556	153.274
1.22558e+06	1.48538e+06	1.35621e+06		1.0898e+06	1.085e+06	1.21923e+06		469984	428509	443673		706255	718123	706705
153.574	154.215	153.737		153.596	153.297	153.875		153.644	153.055	153.597		153.515	153.696	153.481
2.94487e+06	1.72102e+06	1.62936e+06		2258504	2.32803e+06	1.7131e+06		908422	882849	827361		1.26032e+06	1.29734e+06	1.25323e+06
153.754	154.355	153.928		153.736	153.428	154.005		153.784	153.185	153.731		153.646	153.836	153.615
3.46809e+06	2560286	2674093		3054069	2.99319e+06	3.11448e+06		1.37317e+06	1.32821e+06	1.26467e+06		1.88567e+06	1.89117e+06	1844381
153.895	154.485	154.059		153.877	153.56	154.136		153.925	153.373	153.863		153.787	153.968	153.746
4.23716e+06	3.81202e+06	3.85734e+06		3515523	3.56861e+06	3884905		1.73297e+06	1.66931e+06	1.64403e+06		2.317e+06	2242662	2.14744e+06
154.025	154.616	154.197		154.076	153.698	154.275		154.054	153.515	154.002		153.916	154.107	153.885
6.62769e+06	6.3292e+06	6.62754e+06		7022724	6.61728e+06	6384351		3059703	3161126	2.85398e+06		3.9343e+06	4208706	4.25758e+06
154.937	155.537	155.109		155.077	154.609	155.186		154.966	154.517	154.912		154.828	155.018	154.796
1.15026e+06	1.20773e+06	1.25931e+06		1.09915e+06	1.01128e+06	935003		477225	436688	483943		712892	750710	724728
155.076	155.707	155.28		155.249	154.781	155.357		155.105	154.657	155.074		154.967	155.189	154.967
2.35069e+06	2.02981e+06	1.71736e+06		2.01091e+06	2.1817e+06	1.86553e+06		887423	876463	871688		1252135	1375239	1.28057e+06
155.215	155.837	155.409		155.378	154.981	155.487		155.246	154.797	155.203		155.198	155.388	155.097
3440491	3243497	3.30644e+06		3.3646e+06	2773596	3.15694e+06		1.34405e+06	1.28727e+06	1313841		1851615	1.89745e+06	1.7934e+06
155.356	155.967	155.549		155.509	155.119	155.626		155.377	154.928	155.343		155.329	155.518	155.236
4222069	3.89215e+06	3.71615e+06		3.51525e+06	4.06284e+06	3298795		1.69914e+06	1.66054e+06	1.66214e+06		2.28353e+06	2.16134e+06	2.08576e+06
155.486	156.107	155.689		155.648	155.249	155.812		155.576	155.057	155.483		155.458	155.658	155.376
5907158	6233907	6355774		6641558	5.9215e+06	6084051		2.95976e+06	2.91879e+06	2719287		3.75044e+06	4.02289e+06	3.8374e+06
155.615	156.247	155.819		155.788	155.38	155.947		155.716	155.197	155.613		155.598	155.788	155.506
1.09821e+06	1.44214e+06	1.40425e+06		1.20276e+06	939013	1.04197e+06		479126	476066	482129		700219	700888	701904
155.831	156.429	155.998		155.918	155.52	156.077		155.846	155.337	155.803		155.738	155.919	155.686
2.76041e+06	2.37261e+06	1895719		1.27339e+06	2.09632e+06	1.73692e+06		897682	849793	847169		1.25709e+06	1.27494e+06	1.21593e+06
155.966	156.567	156.139		156.145	155.66	156.217		155.976	155.511	155.944		155.869	156.059	155.826
3601548	2421491	2.2545e+06		2.87499e+06	2.49376e+06	2717579		1.30061e+06	1.26619e+06	1.28362e+06		1.84034e+06	1.76623e+06	1.74181e+06
156.097	156.707	156.269		156.28	155.79	156.348		156.118	155.647	156.075		156.008	156.199	155.958
3.47475e+06	3723422	3.76222e+06		3895275	3.46369e+06	3.77879e+06		1.7087e+06	1.60738e+06	1.64105e+06		2.12094e+06	2.19805e+06	2.16759e+06
156.236	156.838	156.4		156.409	155.989	156.477		156.256	155.787	156.214		156.194	156.391	156.087
6.41162e+06	6100887	5.9421e+06		6.40195e+06	6134569	5.73421e+06		3.0126e+06	2.92975e+06	2775765		3.64094e+06	3.97506e+06	3.91842e+06
156.366	156.968	156.54		156.549	156.13	156.618		156.386	155.918	156.354		156.328	156.529	156.227
1.38998e+06	1.01107e+06	1.05048e+06		813804	1.07946e+06	652918		453971	416636	451201		745912	714258	718280
156.497	157.108	156.68		156.689	156.261	156.757		156.586	156.048	156.483		156.459	156.67	156.367
2499880	2164237	1.8398e+06		1.80612e+06	1.80464e+06	2.09041e+06		890346	875566	804497		1.28953e+06	1.31465e+06	1.25035e+06
156.636	157.238	156.81		156.82	156.403	156.947		156.726	156.188	156.614		156.599	156.801	156.498
3.45787e+06	3.09517e+06	3.08573e+06		2.89956e+06	3.02964e+06	2.97545e+06		1.39223e+06	1.32749e+06	1.24564e+06		1.88709e+06	1.89135e+06	1.82837e+06
156.778	157.429	156.95		156.959	156.541	157.09		156.857	156.318	156.811		156.73	156.94	156.695
4.40592e+06	3970027	3.83525e+06		3.73067e+06	3.78408e+06	3.92712e+06		1.76257e+06	1.63796e+06	1.66033e+06		2330469	2.22316e+06	2.14929e+06
156.977	157.569	157.14		157.099	156.671	157.227		156.987	156.448	156.944		156.859	157.08	156.838
6627817	5926296	6.18705e+06		6.76946e+06	6.15046e+06	6268579		3.02915e+06	3161345	2.90033e+06		3940223	4.21672e+06	4297268
157.978	158.571	158.145		158.011	157.583	158.139		157.898	157.369	157.956		157.781	157.992	157.84
1.14029e+06	1.04266e+06	1336462		991890	874763	1.12497e+06		476040	482529	489924		741924	764552	732526
158.15	158.71	158.281		158.15	157.722	158.279		158.07	157.541	158.095		157.92	158.131	157.979
2.66841e+06	1.94356e+06	1.96286e+06		2241805	2.10047e+06	1.79372e+06		910521	863312	879524		1275327	1353733	1.2816e+06
158.279	158.84	158.421		158.372	157.862	158.409		158.199	157.739	158.235		158.06	158.261	158.12
3.41764e+06	3.29606e+06	3.4664e+06		3.35942e+06	2583288	3.11675e+06		1.32539e+06	1.25733e+06	1298911		1.88158e+06	1.89816e+06	1.83598e+06
158.418	158.981	158.552		158.51	158.004	158.551		158.33	157.87	158.367		158.192	158.402	158.251
3900043	3.79432e+06	3.72652e+06		3390747	3547673	3.31422e+06		1.74038e+06	1.70937e+06	1648351		2.26995e+06	2200805	2091382
158.559	159.111	158.717		158.641	158.203	158.679		158.468	158.01	158.496		158.401	158.601	158.379
6534306	5921882	6249604		6633442	6189076	6.01334e+06		2.97125e+06	2.92848e+06	2.73516e+06		3.75841e+06	4.06016e+06	3.83379e+06
158.689	159.24	158.853		158.771	158.343	158.81		158.608	158.15	158.636		158.54	158.732	158.519
903999	1.44697e+06	1.26927e+06		1.0927e+06	1.19367e+06	1.04623e+06		453865	467756	462915		701823	686737	692584
158.818	159.381	158.992		158.911	158.473	159.027		158.799	158.28	158.776		158.671	158.872	158.659
2.61295e+06	1.80264e+06	2.18414e+06		1.77855e+06	1.63483e+06	1961707		881882	867072	842451		1.28487e+06	1.2901e+06	1.22496e+06
159.046	159.566	159.213		159.051	158.604	159.159		158.941	158.41	158.948		158.801	159.012	158.834
3161488	2.64871e+06	2.63108e+06		2.96471e+06	2620099	2.88435e+06		1.31778e+06	1.28407e+06	1.26566e+06		1795225	1.80836e+06	1.75572e+06
159.18	159.701	159.353		159.181	158.743	159.291		159.079	158.552	159.087		158.943	159.142	158.97
3.95848e+06	3.70069e+06	3.38644e+06		4.2195e+06	3.69186e+06	3.741e+06		1700481	1.58069e+06	1.65061e+06		2.1603e+06	2173729	2151918
159.31	159.843	159.482		159.38	158.883	159.43		159.209	158.743	159.227		159.071	159.272	159.11
6.06517e+06	6190797	5753339		6.31163e+06	5932477	5836948		2.98102e+06	2.90341e+06	2807179		3.62994e+06	3997128	3.93596e+06
159.449	159.981	159.613		159.521	159.013	159.57		159.339	158.881	159.356		159.201	159.412	159.24
1.1957e+06	1138499	1.44105e+06		904239	998405	1.05379e+06		473739	446816	441677		745086	758203	721900
159.59	160.111	159.753		159.652	159.203	159.7		159.479	159.021	159.487		159.409	159.605	159.37
2677465	2051324	1.57567e+06		1.96707e+06	2.17027e+06	2.04966e+06		890355	895039	814655		1278375	1.32203e+06	1.25667e+06
159.719	160.241	159.893		159.793	159.344	159.831		159.609	159.152	159.627		159.543	159.742	159.51
3.05515e+06	3160336	3.14947e+06		3496984	3.19997e+06	2.67993e+06		1.3859e+06	1.29061e+06	1.25701e+06		1.8915e+06	1.86516e+06	1.84391e+06
159.852	160.381	160.023		159.932	159.474	159.971		159.8	159.283	159.757		159.674	159.884	159.65
4.26904e+06	3.84382e+06	4480632		3.435e+06	3322914	3.82963e+06		1.73725e+06	1.64988e+06	1.65464e+06		2.32754e+06	2.25831e+06	2.15098e+06
159.99	160.511	160.153		160.062	159.604	160.171		159.94	159.421	159.887		159.812	160.012	159.781
6556083	6.53617e+06	6406287		7283649	6.45328e+06	6.39315e+06		3061787	3.15579e+06	2.86161e+06		3.94319e+06	4256385	4305650
160.902	161.432	161.064		160.973	160.515	161.173		160.942	160.332	160.808		160.723	160.924	160.702
936799	1.38954e+06	1.20722e+06		1305604	1.17641e+06	1.04026e+06		473559	467828	490358		727481	746290	707500
161.073	161.604	161.236		161.133	160.687	161.312		161.081	160.504	160.98		160.895	161.064	160.874
2504721	1.96821e+06	2302156		2.15906e+06	2.03155e+06	2.24405e+06		888325	858860	896783		1.2705e+06	1.37447e+06	1.26929e+06
161.273	161.793	161.434		161.274	160.816	161.451		161.211	160.634	161.178		161.024	161.204	161.062
3.50657e+06	2.78267e+06	3.46682e+06		3.48943e+06	2.99595e+06	2.67844e+06		1.32467e+06	1.28797e+06	1.31912e+06		1.85759e+06	1.89989e+06	1.84244e+06
161.412	161.923	161.566		161.405	160.947	161.583		161.352	160.773	161.309		161.163	161.344	161.192
4054314	3.98683e+06	3.71619e+06		3820928	3839395	3.70791e+06		1717373	1.707e+06	1.67702e+06		2.29811e+06	2.18257e+06	2.11056e+06
161.542	162.053	161.705		161.594	161.086	161.723		161.481	160.953	161.449		161.303	161.474	161.332
6.21932e+06	6.46352e+06	6.34365e+06		6.91466e+06	6542787	6.35409e+06		2988823	2949389	2.73701e+06		3.79099e+06	4.06268e+06	3853759
161.671	162.193	161.835		161.734	161.225	161.863		161.612	161.083	161.589		161.433	161.604	161.472
1.09271e+06	889668	1.31428e+06		954623	1.00564e+06	525984		473032	477739	482824		696629	719361	693541
161.812	162.333	161.965		161.864	161.416	161.992		161.752	161.213	161.719		161.614	161.814	161.602
2.40179e+06	2121712	1.86351e+06		1.96774e+06	1.93561e+06	1.97649e+06		891847	896334	850915		1.24667e+06	1.30942e+06	1241602
161.951	162.463	162.105		161.994	161.557	162.123		161.936	161.353	161.86		161.754	161.944	161.733
3403675	3.15029e+06	2.4015e+06		3.06429e+06	2.70268e+06	3.19336e+06		1.30874e+06	1.28528e+06	1.26457e+06		1.82471e+06	1.77923e+06	1776177
162.082	162.594	162.245		162.134	161.696	162.324		162.072	161.483	161.999		161.885	162.087	161.874
3.59814e+06	3459664	3.82e+06		3.86856e+06	3357202	3.9661e+06		1.70567e+06	1.59953e+06	1.65686e+06		2.18218e+06	2.1937e+06	2.13141e+06
162.281	162.801	162.447		162.274	161.826	162.453		162.212	161.613	162.183		162.014	162.224	162.066
6545466	5829325	5764190		6298890	6.12165e+06	5.7154e+06		2.99357e+06	2.93131e+06	2.79253e+06		3.63024e+06	4.03032e+06	3.95132e+06
162.422	162.934	162.585		162.404	161.957	162.583		162.352	161.754	162.32		162.154	162.355	162.203
1.20521e+06	1.1867e+06	1.01768e+06		1.22784e+06	1.04606e+06	779564		470047	454020	459565		736747	729354	735118
162.553	163.064	162.725		162.594	162.097	162.723		162.482	161.958	162.459		162.294	162.485	162.344
3163185	2.31634e+06	1.81117e+06		1.89785e+06	1.82383e+06	2.46538e+06		903339	887773	821484		1.27993e+06	1.3263e+06	1.26914e+06
162.694	163.204	162.856		162.735	162.228	162.863		162.613	162.095	162.59		162.424	162.625	162.475
3285596	2826458	2.98498e+06		3.13548e+06	3046829	2.73177e+06		1.37904e+06	1.28768e+06	1.25945e+06		1.88958e+06	1.90148e+06	1.84765e+06
162.833	163.335	162.986		162.865	162.419	162.995		162.754	162.234	162.72		162.624	162.821	162.603
4484131	4.02364e+06	3.90211e+06		3563536	3.84972e+06	3827662		1.72723e+06	1.68635e+06	1.66611e+06		2.35098e+06	2.25168e+06	2.17025e+06
162.962	163.465	163.126		162.995	162.557	163.134		162.884	162.374	162.86		162.765	162.956	162.744
6.78141e+06	6.48329e+06	6476038		7.44332e+06	6455309	6679835		3.06958e+06	3.18332e+06	2898376		3.96803e+06	4218409	4.30779e+06
163.874	164.387	164.037		163.916	163.558	164.056		163.795	163.286	163.772		163.766	163.956	163.654
1.25178e+06	906452	1.52421e+06		487554	1.06263e+06	830369		467525	457688	486302		724870	716730	708973
164.046	164.526	164.167		164.088	163.73	164.195		163.934	163.425	163.911		163.926	164.128	163.826
2.61654e+06	2088544	1.57949e+06		1.94755e+06	2.20661e+06	2000094		903561	876866	901903		1.2582e+06	1.35072e+06	1.29126e+06
164.185	164.667	164.297		164.217	163.869	164.417		164.165	163.555	164.041		164.067	164.258	163.956
3.69507e+06	3.24264e+06	3.16573e+06		3.42539e+06	2.56238e+06	3.25512e+06		1.32711e+06	1.26991e+06	1308370		1.85483e+06	1.90465e+06	1.84905e+06
164.314	164.798	164.437		164.348	164.009	164.557		164.296	163.697	164.171		164.198	164.397	164.095
3.90099e+06	3.9534e+06	4233396		3.66895e+06	3.66396e+06	3671475		1.73458e+06	1.71528e+06	1.66958e+06		2.27294e+06	2.21296e+06	2.08264e+06
164.495	165.006	164.648		164.487	164.138	164.695		164.435	163.825	164.391		164.326	164.537	164.275
5949196	5935983	6790178		6.60005e+06	6257469	6274499		2.98875e+06	2.95709e+06	2.75429e+06		3774003	4.05382e+06	3.8571e+06
164.634	165.146	164.778		164.627	164.269	164.825		164.575	163.956	164.522		164.467	164.667	164.405
1.06386e+06	1.29948e+06	756690		1.15121e+06	743000	1.2522e+06		462954	471636	476288		727472	707962	698696
164.764	165.276	164.918		164.807	164.409	164.955		164.714	164.166	164.652		164.607	164.797	164.535
2982277	2.38521e+06	1.90653e+06		1.93996e+06	1.74458e+06	2002232		891750	904461	835835		1.25449e+06	1.30327e+06	1.22434e+06
164.897	165.407	165.057		164.947	164.629	165.095		164.845	164.297	164.792		164.828	165.028	164.675
2.62711e+06	2.5596e+06	2.56882e+06		2.96944e+06	2828338	3.11424e+06		1.33074e+06	1268235	1.27091e+06		1.78663e+06	1.81913e+06	1.73657e+06
165.036	165.547	165.189		165.089	164.759	165.226		164.987	164.428	164.922		164.967	165.158	164.806
3.66008e+06	3.8719e+06	3.6165e+06		4.07027e+06	3.63319e+06	3.61352e+06		1.69623e+06	1.61516e+06	1.65924e+06		2.16233e+06	2.18124e+06	2.148e+06
165.175	165.676	165.318		165.217	164.899	165.356		165.161	164.567	165.052		165.107	165.288	164.936
6.42161e+06	6062594	5850676		6.55801e+06	6.22329e+06	6428967		3005938	2.90141e+06	2.8102e+06		3.65977e+06	4024305	4.00308e+06
165.305	165.807	165.459		165.348	165.029	165.556		165.295	164.707	165.192		165.237	165.428	165.076
1.03733e+06	1.39982e+06	1.47381e+06		1.07926e+06	1.11985e+06	1.32962e+06		480209	426410	452057		727136	737356	703807
165.495	166.014	165.662		165.488	165.16	165.686		165.425	164.836	165.397		165.378	165.568	165.281
2.55764e+06	2118262	1.7286e+06		1.94127e+06	2.2548e+06	1.96639e+06		900231	891176	847735		1.28693e+06	1.31287e+06	1.26539e+06
165.636	166.149	165.799		165.617	165.3	165.816		165.566	164.967	165.534		165.518	165.698	165.418
3.43357e+06	2.68256e+06	2.9471e+06		3.51602e+06	3.50406e+06	3.09662e+06		1.36152e+06	1315445	1.27327e+06		1.9251e+06	1.89336e+06	1.85628e+06
165.766	166.287	165.939		165.808	165.44	165.959		165.697	165.172	165.673		165.65	165.84	165.557
4326855	4.16814e+06	3.98303e+06		3.68899e+06	3.53363e+06	4.02525e+06		1.75817e+06	1.66912e+06	1.6376e+06		2.33206e+06	2.27376e+06	2.18153e+06
165.897	166.427	166.069		165.948	165.632	166.096		165.836	165.307	165.813		165.828	166.034	165.696
6378462	6.54905e+06	6650267		6919518	6505882	6617111		3060652	3161294	2.88741e+06		3.9916e+06	4.28278e+06	4.30909e+06
166.807	167.339	166.98		166.95	166.552	167.008		166.757	166.309	166.723		166.739	166.95	166.608
1.38798e+06	948604	1.04051e+06		1.00186e+06	1.06746e+06	1.02026e+06		469420	477312	499154		738077	722903	735728
166.978	167.479	167.11		167.089	166.791	167.147		166.929	166.448	166.895		166.969	167.192	166.747
2.68923e+06	2.26746e+06	1.88528e+06		2.2749e+06	1.71873e+06	1863415		904540	867288	877474		1249409	1.38462e+06	1.28736e+06
167.108	167.609	167.25		167.219	166.921	167.278		167.058	166.588	167.035		167.099	167.33	166.878
3.55557e+06	2.65739e+06	3.36648e+06		3.41345e+06	2.97772e+06	2.82314e+06		1.35794e+06	1276033	1326222		1.91065e+06	1.89435e+06	1.81875e+06
167.239	167.739	167.39		167.361	167.052	167.419		167.189	166.72	167.176		167.229	167.46	167.019
4.1019e+06	3.94966e+06	4.09792e+06		3.93963e+06	3.42961e+06	3.70329e+06		1.71544e+06	1.70096e+06	1.66777e+06		2.28958e+06	2.21513e+06	2.10458e+06
167.378	167.879	167.521		167.489	167.192	167.631		167.367	166.859	167.304		167.369	167.59	167.148
6.39484e+06	6299773	6.69857e+06		6822533	6.20125e+06	6.53603e+06		2.98554e+06	2.94668e+06	2.77164e+06		3.79747e+06	4099822	3.86688e+06
167.518	168.009	167.651		167.62	167.332	167.768		167.507	166.999	167.531		167.499	167.73	167.278
847710	1175994	1.436e+06		1.02438e+06	1.29321e+06	1.18482e+06		461510	504005	476375		736103	696070	702391
167.708	168.219	167.872		167.76	167.462	167.908		167.637	167.129	167.675		167.63	167.87	167.488
2.39186e+06	2168821	2.02178e+06		2.01295e+06	1.35918e+06	1.77429e+06		906370	858411	833339		1.21999e+06	1.28413e+06	1.23358e+06
167.849	168.359	168.011		167.946	167.602	168.039		167.778	167.31	167.807		167.77	168	167.619
3.23266e+06	2.50792e+06	2.627e+06		2.87584e+06	2.64094e+06	2.82862e+06		1.30163e+06	1.27672e+06	1275432		1.83256e+06	1.82326e+06	1.77156e+06
167.99	168.489	168.183		168.08	167.788	168.17		167.919	167.449	167.945		167.974	168.19	167.75
4.14601e+06	3806759	3.72023e+06		3976713	3.53328e+06	3.52337e+06		1712248	1.61482e+06	1.6891e+06		2.18356e+06	2.21768e+06	2.18296e+06
168.118	168.62	168.321		168.22	167.922	168.309		168.048	167.579	168.085		168.11	168.331	167.889
6325435	6.1163e+06	5881344		6.47701e+06	6445011	6053108		3017488	2926943	2.77739e+06		3.66477e+06	4.04942e+06	3.97384e+06
168.249	168.76	168.451		168.36	168.063	168.449		168.178	167.71	168.215		168.25	168.461	168.029
1.34033e+06	1.39171e+06	1.2252e+06		1.08198e+06	620850	1.14372e+06		472388	438107	439659		717353	753941	734632
168.388	168.9	168.583		168.49	168.203	168.579		168.375	167.85	168.346		168.391	168.591	168.158
2.81673e+06	2.18372e+06	1648773		1.97956e+06	1.98138e+06	1.88844e+06		896523	873727	847144		1.29397e+06	1.31976e+06	1.26765e+06
168.518	169.03	168.721		168.621	168.333	168.77		168.509	167.99	168.486		168.522	168.731	168.29
3463645	3.08177e+06	3088724		3.24604e+06	3.25747e+06	2.99316e+06		1.39792e+06	1326311	1.23029e+06		1.92857e+06	1.87146e+06	1.85425e+06
168.71	169.23	168.942		168.762	168.465	168.911		168.64	168.12	168.675		168.661	168.861	168.495
4.60382e+06	4389806	3.81808e+06		3.75909e+06	3.48457e+06	4.12714e+06		1.75177e+06	1.66264e+06	1.63912e+06		2.341e+06	2.26632e+06	2.18741e+06
168.849	169.37	169.082		168.892	168.603	169.039		168.779	168.26	168.807		168.801	168.992	168.629
6.79856e+06	6.2448e+06	6.71432e+06		7.21669e+06	6.41193e+06	6420751		3.06424e+06	3.19303e+06	2.89119e+06		4.00092e+06	4.2865e+06	4353810
169.85	170.371	170.014		169.803	169.575	169.951		169.69	169.172	169.748		169.763	169.983	169.632
1.31846e+06	951617	1.41177e+06		1.32346e+06	1.14098e+06	1.12057e+06		495796	474351	496407		742724	745046	713782
169.99	170.543	170.153		169.942	169.714	170.091		169.861	169.311	169.887		169.902	170.154	169.771
2.73752e+06	2199415	1.84747e+06		1.85242e+06	1.9369e+06	1.94531e+06		902121	870677	880586		1.27292e+06	1.38168e+06	1.30286e+06
170.121	170.682	170.283		170.173	169.934	170.231		169.991	169.532	170.017		170.12	170.337	169.912
3.60849e+06	3.19011e+06	3.21646e+06		3.42555e+06	2.78817e+06	3.02611e+06		1.34118e+06	1.25539e+06	1.31216e+06		1.87637e+06	1.91745e+06	1.8234e+06
170.262	170.812	170.413		170.304	170.076	170.362		170.13	169.671	170.147		170.264	170.473	170.043
4.18472e+06	4.08429e+06	4.32209e+06		3.6231e+06	3603457	3697664		1731252	1.70091e+06	1.69913e+06		2.27088e+06	2.22751e+06	2.11244e+06
170.39	170.942	170.553		170.443	170.205	170.491		170.27	169.811	170.287		170.393	170.613	170.181
6.52008e+06	6194274	6607799		6949294	6.17584e+06	6065916		2.9925e+06	2.96605e+06	2.74999e+06		3.79547e+06	4.12799e+06	3.91784e+06
170.521	171.082	170.693		170.583	170.335	170.631		170.4	169.942	170.427		170.533	170.743	170.321
909864	1.19922e+06	1.07631e+06		1.25571e+06	1.17629e+06	1.11033e+06		451487	452506	486223		716774	690718	721274
170.662	171.222	170.824		170.723	170.475	170.846		170.581	170.072	170.558		170.673	170.874	170.451
2724045	2.18815e+06	2200328		1565972	1.73731e+06	2.01269e+06		890470	874048	862298		1.26852e+06	1.30134e+06	1.23751e+06
170.846	171.433	171.013		170.853	170.615	170.982		170.722	170.212	170.747		170.803	171.014	170.632
3.17687e+06	3.03502e+06	2.53491e+06		2.97246e+06	2.76972e+06	2.89537e+06		1.31384e+06	1.31229e+06	1.28475e+06		1.82181e+06	1.82805e+06	1.79572e+06
170.982	171.575	171.156		170.995	170.745	171.123		170.852	170.342	170.89		170.934	171.155	170.771
3.98683e+06	3565486	3.70396e+06		4393354	3902752	3.87618e+06		1.73827e+06	1.59263e+06	1.64262e+06		2.17795e+06	2208282	2.17503e+06
171.121	171.713	171.285		171.169	170.885	171.262		170.991	170.543	171.018		171.073	171.284	170.902
6.43768e+06	5923317	6057818		6.63597e+06	6212820	5.73997e+06		2.99627e+06	2.92587e+06	2.82215e+06		3.69599e+06	4054688	3.99389e+06
171.262	171.843	171.425		171.303	171.075	171.392		171.131	170.683	171.148		171.263	171.474	171.032
1.2831e+06	1.47898e+06	1.68267e+06		830126	782843	964188		475655	462059	483061		730651	735734	739803
171.391	171.983	171.565		171.434	171.206	171.532		171.261	170.813	171.288		171.394	171.614	171.172
3098095	1.75961e+06	1823667		2.14024e+06	2.25305e+06	2.6816e+06		901698	906275	818495		1.27639e+06	1.34775e+06	1.27664e+06
171.522	172.124	171.694		171.573	171.347	171.673		171.391	170.945	171.419		171.534	171.745	171.312
3.40367e+06	3.05163e+06	3.02084e+06		3.64594e+06	3.43243e+06	2.61617e+06		1.37233e+06	1.30075e+06	1.2774e+06		1.91795e+06	1.88001e+06	1.86076e+06
171.663	172.255	171.826		171.704	171.486	171.804		171.59	171.083	171.549		171.664	171.884	171.442
4554442	4.44177e+06	4436442		3874780	3.38272e+06	4.07407e+06		1.76611e+06	1674257	1.67075e+06		2.32891e+06	2.27305e+06	2.18801e+06
171.791	172.443	171.965		171.834	171.616	171.983		171.732	171.223	171.689		171.794	172.024	171.582
6819028	6550733	6572046		7445090	6.58484e+06	6658301		3.06562e+06	3.19425e+06	2.89152e+06		4.00261e+06	4.31559e+06	4338293
172.703	173.355	172.876		172.755	172.527	173.026		172.734	172.135	172.601		172.715	172.936	172.494
1.01789e+06	1.00917e+06	1.04954e+06		1.0134e+06	996565	876185		494236	468834	475509		740892	748574	696536
172.842	173.584	173.037		172.927	172.699	173.163		172.873	172.274	172.73		172.887	173.076	172.634
2396475	1.89748e+06	2285503		1.86838e+06	1.90471e+06	2.01842e+06		925584	875403	901197		1.2723e+06	1.3894e+06	1.28143e+06
173.074	173.715	173.237		173.066	172.837	173.294		173.014	172.404	172.903		173.026	173.206	172.855
3.69718e+06	3101954	3.56737e+06		3299543	2909755	3.01049e+06		1.33013e+06	1.29035e+06	1.33596e+06		1.87513e+06	1.93147e+06	1.85538e+06
173.206	173.857	173.377		173.197	172.967	173.434		173.145	172.546	173.042		173.157	173.348	172.994
4014897	4.53468e+06	3.97257e+06		4.14795e+06	3935670	3640882		1.73651e+06	1.68353e+06	1681706		2.30649e+06	2.19911e+06	2.12602e+06
173.343	173.995	173.506		173.376	173.149	173.574		173.273	172.755	173.18		173.334	173.55	173.134
6053181	6001787	6.80359e+06		7.09397e+06	6375611	6407921		2.9928e+06	2.94568e+06	2.76836e+06		3.84092e+06	4.11889e+06	3.88893e+06
173.484	174.125	173.637		173.515	173.288	173.704		173.414	172.885	173.311		173.475	173.686	173.264
1.04215e+06	1.09988e+06	1.45215e+06		853476	627766	1.08868e+06		465458	479102	475828		715152	712460	714546
173.623	174.255	173.777		173.646	173.418	173.835		173.553	173.025	173.441		173.606	173.826	173.394
2682371	2.43584e+06	1.87563e+06		2.07023e+06	1.987e+06	1.73869e+06		906709	884706	848781		1.27401e+06	1.31774e+06	1.24648e+06
173.754	174.395	173.917		173.777	173.549	173.975		173.727	173.155	173.581		173.737	173.966	173.534
3.30887e+06	2528412	2.71323e+06		3.3108e+06	3.16368e+06	3211820		1.33739e+06	1.2654e+06	1.29097e+06		1.82419e+06	1.77638e+06	1.77131e+06
173.895	174.589	174.047		173.916	173.689	174.175		173.864	173.285	173.721		173.876	174.096	173.664
3.70967e+06	3.67431e+06	4.03212e+06		3626198	3.41375e+06	4.00429e+06		1.7313e+06	1.62181e+06	1.66089e+06		2.17921e+06	2208685	2.16589e+06
174.07	174.726	174.246		174.046	173.828	174.305		174.004	173.425	173.851		174.006	174.237	173.866
6.33995e+06	5.95241e+06	5.96227e+06		6.52392e+06	5.98675e+06	6170240		2985744	2.90503e+06	2.82191e+06		3.69998e+06	4.10195e+06	4.03824e+06
174.204	174.866	174.387		174.176	173.958	174.445		174.134	173.565	174.042		174.136	174.377	174.005
1.23064e+06	1.64086e+06	1.02406e+06		1.20362e+06	1.23552e+06	1.19685e+06		466884	453439	441687		736358	748389	741060
174.335	174.996	174.517		174.383	174.089	174.575		174.264	173.757	174.181		174.276	174.507	174.134
2568604	1.92824e+06	2007093		2061375	1.73611e+06	2.05077e+06		914161	881137	849551		1.28963e+06	1.34425e+06	1254298
174.476	175.126	174.648		174.526	174.289	174.707		174.404	173.897	174.311		174.478	174.688	174.266
3489927	3089434	3.12559e+06		2.84071e+06	2.83987e+06	3017718		1.38113e+06	1.30438e+06	1.24858e+06		1.92343e+06	1.89902e+06	1.88322e+06
174.607	175.267	174.788		174.657	174.421	174.845		174.534	174.037	174.442		174.607	174.827	174.405
4602714	4.56525e+06	4.00265e+06		3.67946e+06	3.98165e+06	3851273		1.73731e+06	1.67169e+06	1.66288e+06		2.35159e+06	2.29301e+06	2.20133e+06
174.745	175.406	174.918		174.797	174.559	174.986		174.665	174.166	174.583		174.747	174.957	174.546
6.64725e+06	6.45726e+06	6889315		7864426	6583797	6669907		3.09516e+06	3168008	2.89872e+06		4038880	4285045	4.36738e+06
175.666	176.378	175.829		175.709	175.47	175.907		175.586	175.078	175.494		175.658	175.868	175.458
1381559	969385	1.25686e+06		928034	358347	995160		461419	496159	449769		718095	754111	721042
175.838	176.509	176.001		175.848	175.642	176.047		175.756	175.217	175.632		175.83	176.04	175.596
2351446	2092873	1873840		2.17517e+06	1.90643e+06	1.65189e+06		908157	905360	893736		1.24597e+06	1394431	1.28923e+06
175.967	176.735	176.139		175.978	175.771	176.265		175.957	175.357	175.763		175.959	176.179	175.726
3.90292e+06	3.35886e+06	3.06995e+06		3.21501e+06	2920120	3.05e+06		1.34912e+06	1260187	1.34134e+06		1.88975e+06	1.88847e+06	1.84423e+06
176.098	176.869	176.281		176.108	175.902	176.408		176.088	175.488	175.903		176.098	176.319	175.869
4007650	4.47477e+06	4.27173e+06		3.66389e+06	3513003	3629661		1.74943e+06	1.71973e+06	1.66189e+06		2.3212e+06	2.22055e+06	2131346
176.276	177	176.46		176.248	176.041	176.537		176.226	175.618	176.118		176.238	176.449	176.067
6221090	5991663	6.87218e+06		7.0867e+06	6.39342e+06	6.38246e+06		3.00347e+06	2.99213e+06	2.77507e+06		3.7992e+06	4159548	3.93521e+06
176.417	177.138	176.6		176.378	176.181	176.677		176.366	175.758	176.254		176.368	176.589	176.197
1.37331e+06	1.06801e+06	1.08554e+06		1.03253e+06	1.13104e+06	860323		494389	456966	459273		724504	719611	749629
176.546	177.278	176.74		176.589	176.363	176.817		176.496	175.967	176.394		176.549	176.765	176.338
2.73454e+06	2.37911e+06	2223145		2201370	2.02389e+06	1939775		922205	884625	841499		1281422	1.29809e+06	1.24479e+06
176.687	177.408	176.871		176.729	176.501	176.947		176.627	176.098	176.534		176.689	176.9	176.467
3.27953e+06	2.5708e+06	2.5945e+06		2762667	2.78929e+06	3.27299e+06		1.31077e+06	1.30622e+06	1.29616e+06		1.83039e+06	1.81078e+06	1.77319e+06
176.828	177.539	177.01		176.859	176.643	177.079		176.767	176.239	176.666		176.819	177.04	176.598
4.0002e+06	3.90399e+06	4.13294e+06		3.88026e+06	3.52435e+06	3.5806e+06		1725217	1626504	1.65267e+06		2.17131e+06	2.24031e+06	2.18763e+06
176.956	177.679	177.15		176.989	176.771	177.218		176.96	176.378	176.804		176.949	177.18	176.738
6.60676e+06	6.23079e+06	5925849		6.82239e+06	6.42718e+06	6322541		3.04516e+06	2914989	2.82216e+06		3.70234e+06	4.06753e+06	4.05123e+06
177.087	177.879	177.28		177.129	176.901	177.408		177.097	176.508	176.944		177.089	177.31	176.878
1.1585e+06	1.48071e+06	1215571		754647	910293	1.15631e+06		482982	444076	474218		751813	743258	725934
177.284	178.009	177.461		177.269	177.041	177.538		177.237	176.639	177.074		177.229	177.44	177.08
2691120	1.88669e+06	2.10988e+06		2018483	2136467	2.43821e+06		896358	898529	820285		1.25782e+06	1.33354e+06	1.27395e+06
177.418	178.149	177.601		177.4	177.171	177.679		177.367	176.779	177.255		177.359	177.58	177.219
3531291	3.00689e+06	2.91707e+06		3356763	3379629	2.8963e+06		1.39204e+06	1.31607e+06	1.27565e+06		1924348	1.88221e+06	1.87271e+06
177.55	178.279	177.731		177.599	177.302	177.818		177.497	176.972	177.396		177.49	177.72	177.358
4547363	4.42054e+06	4251590		3953509	3.75881e+06	4.05341e+06		1.75191e+06	1.69205e+06	1.66745e+06		2385005	2.288e+06	2.20865e+06
177.687	178.41	177.861		177.74	177.502	177.949		177.638	177.109	177.525		177.69	177.911	177.488
6.64346e+06	6512190	6913067		7.22386e+06	6.44601e+06	6797282		3.06633e+06	3.18537e+06	2930562		4.04912e+06	4.27901e+06	4364974
178.599	179.331	178.782		178.741	178.545	178.87		178.55	178.111	178.437		178.695	178.912	178.399
1.39209e+06	1.36594e+06	803114		859974	1.03927e+06	1.05321e+06		474756	471978	486245		737136	770797	720590
178.77	179.503	178.953		178.901	178.673	179.042		178.678	178.25	178.576		178.863	179.052	178.571
2.90582e+06	2.23778e+06	1.87778e+06		2183011	1.71577e+06	1.90802e+06		916561	876217	898993		1.26123e+06	1.39303e+06	1.28406e+06
178.9	179.64	179.093		179.042	178.815	179.181		178.809	178.38	178.718		179.001	179.182	178.71
3.32461e+06	3102859	3.16216e+06		3.25207e+06	2.9858e+06	3082965		1.34322e+06	1.27965e+06	1.30912e+06		1.89679e+06	1912450	1.84998e+06
179.039	179.772	179.224		179.173	178.953	179.311		178.939	178.511	178.857		179.131	179.312	178.839
4.06489e+06	4.11774e+06	4380749		3.76856e+06	4121502	3.64628e+06		1.72929e+06	1.70253e+06	1.68168e+06		2.31231e+06	2.22446e+06	2.12418e+06
179.178	179.95	179.362		179.302	179.084	179.551		179.169	178.65	178.988		179.261	179.452	178.97
6.54679e+06	6.26737e+06	6492018		7103601	6.12528e+06	6.7077e+06		2966576	2981503	2.78406e+06		3835955	4.1531e+06	3.93793e+06
179.31	180.091	179.597		179.442	179.214	179.68		179.299	178.78	179.127		179.402	179.582	179.11
1.26998e+06	1.33244e+06	1264245		1.04778e+06	1.23539e+06	945139		470108	481296	512691		720587	699118	695583
179.49	180.221	179.733		179.581	179.354	179.811		179.429	178.911	179.332		179.541	179.712	179.29
2.44667e+06	2.03661e+06	2121746		2.29283e+06	1.98662e+06	1.96046e+06		902527	867680	854186		1.28117e+06	1320841	1245240
179.631	180.351	179.874		179.803	179.494	179.952		179.569	179.108	179.467		179.763	179.852	179.421
3476716	2.87882e+06	2.61077e+06		3367973	2.47262e+06	3033878		1.32661e+06	1.29073e+06	1.26766e+06		1.80645e+06	1.81698e+06	1778507
179.762	180.491	180.013		179.942	179.685	180.091		179.699	179.243	179.597		179.904	180.052	179.562
4250130	4.10846e+06	3949204		3.80846e+06	3.53186e+06	3.52167e+06		1.72072e+06	1.62139e+06	1.66586e+06		2.21198e+06	2.23037e+06	2190368
179.9	180.621	180.143		180.082	179.825	180.221		179.83	179.371	179.737		180.042	180.183	179.701
6244787	5682755	5.9689e+06		6.43495e+06	6.35659e+06	6.21013e+06		3.02437e+06	2.90949e+06	2.81433e+06		3702186	4092466	4.03049e+06
180.041	180.752	180.283		180.212	179.954	180.351		179.97	179.511	179.867		180.172	180.323	179.83
1.17032e+06	1.187e+06	1.27821e+06		1.22677e+06	1.19595e+06	1.27886e+06		464683	446911	444325		749718	738846	714767
180.17	180.892	180.423		180.353	180.085	180.549		180.174	179.651	179.997		180.302	180.463	179.961
3104738	2.23731e+06	2.36409e+06		1.7073e+06	1.7506e+06	1.80534e+06		902004	901400	841919		1.29042e+06	1.32753e+06	1.26412e+06
180.3	181.092	180.555		180.492	180.226	180.691		180.31	179.781	180.138		180.442	180.593	180.101
3.25229e+06	2.93973e+06	2.99954e+06		3.31704e+06	3.25256e+06	2823513		1.36587e+06	1.29175e+06	1.27198e+06		1.90239e+06	1.89646e+06	1880016
180.498	181.223	180.744		180.622	180.365	180.821		180.45	179.913	180.279		180.573	180.724	180.294
4583881	4.07438e+06	4270865		3.90531e+06	3.6951e+06	4.08447e+06		1775127	1.67677e+06	1.66836e+06		2340237	2.2762e+06	2.21698e+06
180.641	181.363	180.884		180.802	180.495	180.962		180.592	180.052	180.478		180.703	180.864	180.431
6717025	6538575	6772257		7.44074e+06	6304247	6.99192e+06		3049515	3.19345e+06	2.89484e+06		4078354	4330483	4401817
181.642	182.273	181.816		181.714	181.426	181.874		181.502	180.963	181.479		181.624	181.785	181.434
1.3639e+06	1.22561e+06	1.08813e+06		780421	1.05254e+06	632184		487521	472054	486994		725798	746438	711027
181.782	182.415	181.955		181.944	181.598	182.012		181.641	181.135	181.651		181.796	181.924	181.572
2603238	1.91762e+06	1.9572e+06		1.80371e+06	1.86389e+06	1923610		908464	877938	892290		1.25947e+06	1377847	1.29966e+06
181.922	182.543	182.085		182.074	181.773	182.143		181.772	181.335	181.78		181.994	182.145	181.702
3.40541e+06	2997597	3.28297e+06		3.14762e+06	2.91672e+06	3.38494e+06		1.34771e+06	1.2851e+06	1.34091e+06		1894459	1.94406e+06	1.84562e+06
182.054	182.674	182.227		182.216	181.908	182.284		181.912	181.473	181.919		182.124	182.286	181.833
4.16729e+06	4.52664e+06	4.14876e+06		4.10638e+06	3.8696e+06	3.48009e+06		1.74202e+06	1.71676e+06	1.67755e+06		2.3328e+06	2.23809e+06	2.14249e+06
182.182	182.814	182.365		182.354	182.047	182.423		182.043	181.603	182.059		182.264	182.415	181.973
6581029	6048301	6641525		6.8576e+06	6.4496e+06	6466152		3020282	2.9987e+06	2.77464e+06		3.83701e+06	4.20122e+06	3954403
182.322	182.944	182.496		182.484	182.187	182.553		182.174	181.734	182.189		182.404	182.545	182.102
952845	1.15183e+06	1.15928e+06		1.17504e+06	950334	1.00648e+06		483735	452268	482751		718102	713111	706636
182.463	183.164	182.636		182.615	182.317	182.754		182.382	181.874	182.319		182.535	182.685	182.234
2.87087e+06	2.30308e+06	2.42403e+06		2.16534e+06	2.03509e+06	2.13772e+06		891969	865853	856420		1.26426e+06	1309327	1.24644e+06
182.636	183.306	182.812		182.755	182.447	182.895		182.512	182.014	182.546		182.675	182.825	182.43
3582348	2.98144e+06	2682447		2.82596e+06	2.8067e+06	2721812		1.3354e+06	1.30149e+06	1.2856e+06		1.81244e+06	1.81239e+06	1.77907e+06
182.774	183.434	182.945		182.949	182.587	183.026		182.644	182.144	182.682		182.815	182.957	182.565
4.18997e+06	4266838	3805378		4.06849e+06	3914861	3.8849e+06		1729861	1601611	1652160		2.18076e+06	2229392	2.18812e+06
182.913	183.565	183.077		183.085	182.727	183.163		182.783	182.342	182.82		182.997	183.096	182.694
6.13422e+06	5903915	6170309		6.70755e+06	6558057	6319964		3047912	2.94481e+06	2.80747e+06		3.724e+06	4.11765e+06	4.09232e+06
183.042	183.705	183.216		183.225	182.917	183.304		182.923	182.484	182.96		183.135	183.286	182.834
1.29798e+06	1.35496e+06	1308205		1.3741e+06	961541	982876		478814	460591	468571		756845	753198	717226
183.174	183.846	183.346		183.355	183.057	183.434		183.053	182.615	183.09		183.276	183.416	182.974
3049696	2.39403e+06	1.86858e+06		1.72913e+06	1.99175e+06	2.28247e+06		910873	911064	815538		1.28089e+06	1.34047e+06	1.28112e+06
183.314	183.975	183.477		183.486	183.197	183.564		183.183	182.756	183.222		183.407	183.547	183.104
3.37086e+06	3301277	3.20857e+06		3.241e+06	3389838	3.41781e+06		1384847	1.29221e+06	1.27584e+06		1.94166e+06	1.91603e+06	1.89228e+06
183.444	184.115	183.617		183.627	183.328	183.762		183.389	182.895	183.36		183.546	183.686	183.235
4698001	4282411	4357010		4223719	4.01296e+06	3.89173e+06		1.76554e+06	1677431	1.7025e+06		2.36511e+06	2.27513e+06	2194954
183.574	184.305	183.757		183.766	183.458	183.895		183.525	183.025	183.501		183.686	183.816	183.374
6.90655e+06	6750868	6803183		7515344	6.4836e+06	6303344		3103932	3196978	2.89377e+06		4074052	4343741	4.3972e+06
184.495	185.312	184.669		184.737	184.369	184.907		184.526	183.937	184.412		184.598	184.727	184.285
1.05073e+06	1.1363e+06	1.22016e+06		856073	923647	1.07477e+06		476311	475474	484380		739060	743947	707403
184.666	185.447	184.808		184.897	184.541	185.046		184.665	184.076	184.551		184.737	184.9	184.458
2.74537e+06	2480569	1.91739e+06		2164479	2.08571e+06	1.87187e+06		924598	897860	924142		1274052	1.38523e+06	1280002
184.865	185.588	185.039		185.096	184.67	185.186		184.806	184.216	184.773		184.867	185.038	184.656
3.66425e+06	2.94257e+06	3615307		3.514e+06	2.91193e+06	3.08683e+06		1.34136e+06	1.32535e+06	1.36207e+06		1.88791e+06	1.94942e+06	1.87181e+06
184.994	185.727	185.18		185.237	184.801	185.317		184.936	184.347	184.912		185.009	185.18	184.787
4.27241e+06	4.23627e+06	3.93357e+06		4.00739e+06	3.87827e+06	3.76775e+06		1.76157e+06	1709665	1.68419e+06		2.3163e+06	2.22506e+06	2.14678e+06
185.135	185.857	185.309		185.368	184.987	185.446		185.075	184.547	185.042		185.207	185.36	184.915
5945348	6559197	6.96384e+06		6.99892e+06	6.3499e+06	6327410		3.02799e+06	2974238	2.78567e+06		3.86234e+06	4.16613e+06	3941734
185.276	185.997	185.449		185.508	185.12	185.586		185.215	184.687	185.172		185.337	185.498	185.046
1.14076e+06	913925	1.5848e+06		899248	1.05666e+06	1.12274e+06		451235	481329	514101		736854	731672	716736
185.406	186.138	185.589		185.648	185.25	185.726		185.345	184.816	185.312		185.478	185.638	185.186
2.80927e+06	2151045	1.83616e+06		2.23121e+06	1.89482e+06	2.03218e+06		902797	909315	852309		1.27978e+06	1.31825e+06	1283377
185.535	186.269	185.718		185.778	185.39	185.899		185.525	184.947	185.443		185.618	185.769	185.327
3177240	3121097	2.59894e+06		3.02782e+06	2.86634e+06	2.88197e+06		1.34968e+06	1.27033e+06	1.2841e+06		1.84051e+06	1.79044e+06	1767418
185.678	186.447	185.85		185.908	185.531	186.037		185.665	185.089	185.575		185.748	185.9	185.456
3.89618e+06	4.13595e+06	3.98964e+06		4.11648e+06	3.70514e+06	3.84108e+06		1.7285e+06	1.62696e+06	1.68429e+06		2.19676e+06	2243621	2.19198e+06
185.87	186.587	186.036		186.048	185.66	186.176		185.796	185.227	185.78		185.878	186.038	185.665
6653210	5.80297e+06	6078606		6673660	6197509	6.3981e+06		3.01175e+06	2.93796e+06	2819282		3738825	4.1482e+06	4.10173e+06
186.006	186.718	186.169		186.238	185.79	186.307		185.926	185.357	185.913		186.018	186.168	185.806
1.31565e+06	1.30751e+06	1.04924e+06		1.09022e+06	806668	1.03849e+06		481243	441258	443997		746721	731672	740216
186.146	186.849	186.299		186.369	185.93	186.437		186.066	185.557	186.043		186.212	186.299	185.938
2.64109e+06	2.19172e+06	1.95479e+06		2.03419e+06	2156415	2.01814e+06		927410	890481	853480		1.30833e+06	1.33913e+06	1.27082e+06
186.278	186.988	186.44		186.51	186.132	186.577		186.206	185.697	186.183		186.349	186.499	186.077
3.72798e+06	2929472	3.11968e+06		3.28167e+06	3.37988e+06	3.0822e+06		1.38056e+06	1.32222e+06	1.27666e+06		1.93322e+06	1916873	1.89054e+06
186.409	187.128	186.579		186.638	186.271	186.707		186.336	185.827	186.325		186.49	186.629	186.217
4.81221e+06	4.12316e+06	4257822		3.899e+06	3.63887e+06	3.69088e+06		1.74465e+06	1.68759e+06	1.67328e+06		2383808	2.3146e+06	2.21454e+06
186.546	187.259	186.71		186.769	186.411	186.837		186.477	185.958	186.454		186.619	186.76	186.347
6690742	6901771	7024489		7675458	6491926	6854643		3125987	3186268	2.92924e+06		4.03856e+06	4324917	4426252
187.458	188.191	187.631		187.691	187.323	187.759		187.388	186.869	187.365		187.53	187.68	187.259
1456313	776404	1.26811e+06		1.3281e+06	1.15968e+06	1.04059e+06		478667	479375	512710		748364	741261	721759
187.63	188.329	187.803		187.83	187.462	187.928		187.517	187.04	187.505		187.67	187.852	187.398
2.85734e+06	2.085e+06	1.9016e+06		2.24122e+06	1633122	1.78084e+06		893419	896559	876108		1.26279e+06	1.38486e+06	1.28601e+06
187.759	188.545	187.942		187.97	187.592	188.13		187.748	187.17	187.645		187.81	187.992	187.539
3737534	3181902	3490402		3134909	2.9108e+06	2.93878e+06		1.3556e+06	1.27361e+06	1.32461e+06		1.91743e+06	1.91715e+06	1.85403e+06
187.898	188.68	188.169		188.102	187.733	188.261		187.888	187.301	187.776		187.95	188.123	187.68
4142213	4430092	4.42556e+06		3.95327e+06	4.1405e+06	3.48068e+06		1.7706e+06	1.72011e+06	1.71265e+06		2.34005e+06	2.25277e+06	2136813
188.078	188.82	188.301		188.309	187.872	188.399		188.029	187.439	187.985		188.08	188.261	187.869
6328848	6114470	6676860		7.21459e+06	6156888	6.3834e+06		2.99496e+06	3.00667e+06	2783988		3.8616e+06	4.19478e+06	3972625
188.207	188.96	188.441		188.45	188.002	188.539		188.158	187.579	188.125		188.21	188.401	188.009
1.34997e+06	1.01017e+06	1.31799e+06		1.01417e+06	942836	1.04146e+06		480526	478511	469133		705902	731159	712540
188.338	189.09	188.572		188.58	188.201	188.669		188.288	187.77	188.255		188.42	188.574	188.139
2.37517e+06	2.24329e+06	1.79731e+06		1.77824e+06	2.0115e+06	1.66592e+06		928582	882214	856654		1258148	1.32647e+06	1.2536e+06
188.479	189.22	188.712		188.712	188.343	188.81		188.428	187.911	188.386		188.55	188.712	188.27
3.58429e+06	2.88179e+06	2763336		3.00143e+06	3066870	2.63472e+06		1.31731e+06	1.29846e+06	1.2956e+06		1.84529e+06	1.81814e+06	1.79126e+06
188.609	189.36	188.852		188.851	188.473	188.951		188.558	188.051	188.527		188.681	188.853	188.41
4.18949e+06	3.82185e+06	4.26858e+06		4.33427e+06	3.60017e+06	3.94335e+06		1.72593e+06	1.64102e+06	1.66428e+06		2.17782e+06	2.25977e+06	2.1935e+06
188.738	189.49	188.982		188.981	188.613	189.132		188.759	188.18	188.666		188.821	188.981	188.549
6.54318e+06	6339469	5.65319e+06		6615444	6289243	6.28874e+06		3.04774e+06	2.93059e+06	2.80439e+06		3.72758e+06	4128207	4.09929e+06
188.879	189.681	189.112		189.111	188.753	189.27		188.899	188.31	188.795		188.951	189.112	188.679
1.0046e+06	1.46361e+06	1.39748e+06		861916	1.44986e+06	906521		501450	448066	464712		742044	732190	722794
189.082	189.822	189.313		189.251	188.883	189.41		189.029	188.45	188.995		189.081	189.252	188.879
3.091e+06	1.91222e+06	2.12303e+06		2.25581e+06	1.77605e+06	1.89788e+06		886336	904612	834805		1.28709e+06	1.34713e+06	1.27895e+06
189.22	189.952	189.445		189.452	189.013	189.541		189.159	188.58	189.136		189.221	189.392	189.019
3.71493e+06	3154824	3.41186e+06		3.47619e+06	3.16856e+06	3407884		1.40551e+06	1.28217e+06	1.29482e+06		1.92454e+06	1.88426e+06	1.89789e+06
189.359	190.081	189.583		189.583	189.155	189.672		189.299	188.771	189.267		189.427	189.524	189.15
4.59227e+06	4.31932e+06	4.14751e+06		4.01711e+06	4.20213e+06	3.79377e+06		1.76573e+06	1.66967e+06	1.6838e+06		2.35506e+06	2.31636e+06	2203797
189.5	190.221	189.723		189.722	189.344	189.811		189.441	188.911	189.397		189.562	189.712	189.28
6.6458e+06	6478300	7037896		7.68145e+06	6925726	6851696		3.09834e+06	3.1998e+06	2.92365e+06		4.09286e+06	4363901	4422896
190.412	191.132	190.635		190.633	190.347	190.722		190.351	189.913	190.307		190.563	190.755	190.191
1.49818e+06	1.09153e+06	1.38742e+06		1.14622e+06	995826	1.05536e+06		481656	500665	483618		736040	786692	737832
190.55	191.304	190.773		190.804	190.517	190.893		190.49	190.051	190.479		190.734	190.883	190.363
2.53085e+06	2.16392e+06	1.7742e+06		2.34921e+06	1.86589e+06	1.73942e+06		942520	895420	884982		1.28478e+06	1378322	1.28556e+06
190.681	191.434	190.904		190.934	190.656	191.023		190.621	190.182	190.608		190.864	191.014	190.492
3.96488e+06	2.95157e+06	3.14645e+06		3.24789e+06	2.94792e+06	2940569		1.33274e+06	1.30061e+06	1.3415e+06		1.88492e+06	1.92224e+06	1.85936e+06
190.822	191.573	191.045		191.065	190.787	191.162		190.762	190.323	190.739		190.995	191.154	190.623
4540310	4540402	4814332		3.95755e+06	4.17746e+06	4.04507e+06		1.75122e+06	1.74159e+06	1.71273e+06		2.32785e+06	2.23155e+06	2135336
190.951	191.759	191.184		191.203	190.925	191.342		190.971	190.452	190.879		191.133	191.284	190.762
6.03454e+06	6547702	6591815		7.48134e+06	6.55459e+06	6.71019e+06		3.00906e+06	3.01508e+06	2.78159e+06		3.92371e+06	4.1942e+06	3979168
191.081	191.893	191.386		191.333	191.065	191.472		191.101	190.583	191.018		191.273	191.414	190.902
1.08912e+06	1.4656e+06	1.0553e+06		744019	972964	645704		501676	455219	495856		715900	717145	707040
191.292	192.023	191.525		191.524	191.196	191.612		191.241	190.723	191.208		191.404	191.554	191.092
2766806	2.01707e+06	2.25975e+06		2.17533e+06	2.00633e+06	2.10039e+06		876910	898943	874202		1.27831e+06	1.30713e+06	1.26164e+06
191.423	192.164	191.665		191.665	191.417	191.752		191.371	190.907	191.35		191.634	191.696	191.234
3516389	2751474	3.04927e+06		3.20754e+06	2.92024e+06	3.41107e+06		1.32762e+06	1.31182e+06	1.29921e+06		1.82696e+06	1.80527e+06	1.80706e+06
191.553	192.295	191.795		191.796	191.556	191.883		191.502	191.043	191.49		191.764	191.895	191.372
3.70667e+06	4125853	3.62709e+06		4341483	3.79607e+06	3.47035e+06		1.74114e+06	1.63429e+06	1.6551e+06		2.19704e+06	2247627	2.19264e+06
191.692	192.423	191.925		191.934	191.686	192.023		191.643	191.183	191.619		191.894	192.035	191.502
6.6165e+06	5866909	6082896		6.17677e+06	6136718	6177833		3034759	2.95046e+06	2.80932e+06		3.76772e+06	4.14174e+06	4.09854e+06
191.831	192.563	192.065		192.074	191.817	192.163		191.782	191.323	191.759		192.034	192.175	191.633
1.15948e+06	1.43344e+06	1.43981e+06		1.12455e+06	884831	1.12109e+06		492652	457507	469838		731229	720307	729261
191.962	192.703	192.195		192.214	191.957	192.347		191.974	191.453	191.899		192.174	192.306	191.773
2.91493e+06	2.18367e+06	1.86736e+06		2.17228e+06	2146281	1.90542e+06		919503	892784	832802		1.2981e+06	1.3449e+06	1.29368e+06
192.102	192.894	192.325		192.345	192.097	192.483		192.112	191.583	192.03		192.304	192.445	191.904
3425861	3228854	3.0865e+06		2990348	2.83979e+06	2.62624e+06		1.38778e+06	1.32071e+06	1.26327e+06		1.94486e+06	1.93741e+06	1888567
192.3	193.034	192.525		192.486	192.227	192.623		192.253	191.724	192.211		192.435	192.585	192.095
4764742	4.19171e+06	4398081		3.937e+06	4046900	4.12224e+06		1.76598e+06	1.68524e+06	1.67272e+06		2364047	2.26165e+06	2.23373e+06
192.433	193.174	192.656		192.665	192.367	192.763		192.384	191.855	192.349		192.64	192.715	192.234
6.85e+06	6776733	7.11307e+06		7.82725e+06	6827003	7.11596e+06		3.10434e+06	3.20956e+06	2934645		4100764	4368176	4420214
193.433	194.085	193.608		193.671	193.279	193.674		193.304	192.765	193.351		193.556	193.637	193.234
1.33034e+06	1.51063e+06	1.03171e+06		1153000	834598	804252		500456	472400	497826		736163	768183	733563
193.606	194.257	193.747		193.806	193.418	193.845		193.444	192.905	193.521		193.798	193.776	193.406
2.89074e+06	2.34658e+06	1.86584e+06		2.36732e+06	2.10359e+06	1.93399e+06		900882	904220	866528		1263375	1.37354e+06	1.30602e+06
193.735	194.395	193.889		193.946	193.639	193.984		193.585	193.136	193.661		193.936	193.994	193.544
3.58928e+06	2.80426e+06	3.01127e+06		3.03122e+06	2.91462e+06	3.03164e+06		1363360	1292556	1324724		1.93392e+06	1.91893e+06	1.86744e+06
193.866	194.535	194.028		194.086	193.778	194.126		193.714	193.267	193.803		194.078	194.136	193.685
4329520	4273392	4.42321e+06		3652770	4.11942e+06	3.91779e+06		1.77419e+06	1.72858e+06	1.69751e+06		2310061	2246645	2.15376e+06
194.004	194.665	194.159		194.216	193.918	194.255		193.845	193.405	193.931		194.206	194.267	193.814
6546709	6.70732e+06	6.62115e+06		7205939	6.54542e+06	6.2575e+06		3008978	3.0301e+06	2.79683e+06		3870778	4213652	4.00889e+06
194.143	194.796	194.297		194.357	194.049	194.481		193.984	193.545	194.062		194.347	194.407	193.945
1.39319e+06	888517	1472942		874587	837761	1.11086e+06		477912	471809	481894		726248	726823	705398
194.274	194.973	194.437		194.496	194.179	194.625		194.184	193.685	194.201		194.486	194.537	194.085
2.84924e+06	2106097	2282523		2.06752e+06	1.98799e+06	2.01636e+06		912044	886291	865011		1.2641e+06	1.32906e+06	1.26192e+06
194.505	195.108	194.668		194.626	194.319	194.756		194.314	193.816	194.411		194.617	194.668	194.305
3406877	2.89569e+06	2.99664e+06		3.38729e+06	3.00131e+06	2.9737e+06		1.32402e+06	1.32332e+06	1.28948e+06		1838734	1.84345e+06	1.78572e+06
194.644	195.247	194.809		194.819	194.449	194.895		194.456	193.957	194.542		194.798	194.808	194.435
4.18651e+06	4.24152e+06	3.67141e+06		4.39705e+06	3.90824e+06	3695291		1.73895e+06	1603411	1.66026e+06		2.19637e+06	2239139	2193284
194.775	195.387	194.948		194.957	194.649	195.035		194.594	194.131	194.682		194.937	194.948	194.575
7.1069e+06	5.9682e+06	6.07462e+06		6.68641e+06	6.50211e+06	6320758		3051419	2.94218e+06	2.80419e+06		3.77233e+06	4.15331e+06	4.10681e+06
194.914	195.527	195.078		195.087	194.789	195.165		194.724	194.266	194.811		195.067	195.138	194.706
995355	1.35283e+06	1.54027e+06		1.12011e+06	1.03795e+06	1.16689e+06		479756	459074	458640		739011	755875	712305
195.055	195.657	195.209		195.217	194.919	195.296		194.855	194.396	194.943		195.197	195.278	194.836
2804501	2070084	1.97355e+06		2.33958e+06	2.02659e+06	1.91059e+06		917222	919490	850072		1.29241e+06	1348144	1.26337e+06
195.186	195.799	195.349		195.358	195.051	195.436		194.995	194.537	195.083		195.337	195.418	194.976
3.80756e+06	3.01503e+06	3.08161e+06		2925251	3.48951e+06	3.0476e+06		1.3873e+06	1.31219e+06	1.26187e+06		1.9409e+06	1.93096e+06	1.91472e+06
195.326	195.937	195.478		195.497	195.19	195.626		195.188	194.668	195.223		195.477	195.548	195.116
4.65502e+06	4.4582e+06	4.51583e+06		3866621	4219481	4052198		1.76437e+06	1.68854e+06	1.70267e+06		2362094	2.32268e+06	2.21029e+06
195.503	196.117	195.669		195.628	195.33	195.756		195.325	194.807	195.423		195.608	195.678	195.308
6799203	6879211	7182201		8248247	7102108	7179942		3138160	3.21004e+06	2.93746e+06		4.12776e+06	4378408	4453631
196.417	197.119	196.58		196.549	196.241	196.699		196.327	195.727	196.344		196.59	196.589	196.228
1.47396e+06	1.0961e+06	860678		855075	698977	926386		494543	485658	502034		724181	736888	727888
196.658	197.259	196.809		196.72	196.381	196.837		196.466	195.899	196.575		196.729	196.761	196.467
2751585	2.40737e+06	1.81837e+06		1991225	2106772	1.82279e+06		926935	896310	918268		1.29505e+06	1.3709e+06	1.27501e+06
196.798	197.398	196.94		196.905	196.511	196.967		196.596	196.029	196.705		196.944	196.89	196.598
3.83779e+06	2.6879e+06	3.23045e+06		3.48429e+06	2.83943e+06	3.37985e+06		1.36428e+06	1.31576e+06	1314402		1.89718e+06	1.94787e+06	1.88873e+06
196.938	197.563	197.07		197.039	196.653	197.098		196.727	196.159	196.835		197.079	197.021	196.728
3.95699e+06	4420768	4482426		4177343	3.94108e+06	3.42163e+06		1.76686e+06	1.73518e+06	1.70517e+06		2.31869e+06	2231167	2.1483e+06
197.066	197.7	197.21		197.179	196.861	197.238		196.867	196.338	196.975		197.219	197.208	196.868
6.31893e+06	6.72805e+06	6743583		7.10286e+06	6.45835e+06	6.73708e+06		3.04743e+06	3.01473e+06	2816292		3.88668e+06	4226927	3991753
197.198	197.839	197.341		197.319	196.992	197.378		196.997	196.478	197.104		197.349	197.35	197.008
1.28801e+06	1.29205e+06	1.09501e+06		1.08433e+06	931407	1.0214e+06		483630	481026	483196		738286	712409	724223
197.337	197.969	197.47		197.449	197.132	197.507		197.127	196.608	197.235		197.48	197.48	197.138
2530457	2.32052e+06	2.49955e+06		2172807	2.17255e+06	1.83707e+06		907553	895093	893073		1.26693e+06	1.32378e+06	1.23319e+06
197.468	198.187	197.611		197.58	197.261	197.698		197.324	196.739	197.375		197.62	197.62	197.278
3.35799e+06	3.09324e+06	2.46594e+06		3.28188e+06	3001322	3.2196e+06		1.327e+06	1.29847e+06	1.31572e+06		1.83799e+06	1.82832e+06	1.80831e+06
197.658	198.329	197.817		197.721	197.392	197.84		197.459	196.879	197.579		197.761	197.762	197.474
3.99351e+06	3982838	4.12256e+06		4.13319e+06	3.66899e+06	3.98142e+06		1.73494e+06	1.63716e+06	1.66845e+06		2.19814e+06	2.24786e+06	2.20879e+06
[truncated: 28,032 more rows]

## Sheet: Ext. 5D
ySNARE
sec18 acting on ySNARE
	0.416	0.833	1.25	1.667	3.333
plate1	1.99	5.95	6.47	8.27	5.24
plate2	1.56	4.27	6.85	10.17	8.6
plate3	2.26	2.93	7.4	8.24	8.84
averages	1.93667	4.38333	6.90667	8.89333	7.56
st dev	0.35303	1.51319	0.467582	1.10573	2.01275
NSF acting on ySNARE
	0.416	0.833	1.25	1.667	3.333
plate1	0.9	3.91	10.42	9.62	16.02
plate2	1.9	5.31	6.87	8.95	9.49
plate3	2.29	5.28	7.89	10.94	10.48
averages	1.69666	4.8333	8.39333	9.83667	11.9967
st dev	0.716961	0.799771	1.82774	1.01254	3.51929

## Sheet: Ext. 5E
nSNARE
Sec18	sec18 on neuronal snare
	0.416	0.833	1.25	1.667	3.333
plate1	0.15	0.18	0.26	0.33	0.71
plate2	0.16	0.28	0.31	0.42	0.7
plate3	0.17	0.24	0.3	0.32	0.8
averages	0.16	0.23333	0.29	0.356667	0.736667
st dev	0.01	0.05033	0.0264575	0.0550757	0.0550757
NSF	NSF acting on nSNARE
	0.416	0.833	1.25	1.667	3.333
plate1	3.84	9.32	13.01	18.22	19.49
plate2	3.7	10.93	16.29	14.87	44.21
plate3	3.46	10.21	14.36	17.3	32.58
averages	3.6666	10.1533	14.5533	16.7967	32.0933
st dev	0.19218	0.806494	1.64852	1.73079	12.3672

## Sheet: Ext. 5H
MM plot
[ySNARE] = 0.416 µM, Disassembly = 1.937 nM/s, StdDev = 0.353 [ySNARE] = 0.833 µM, Disassembly = 4.383 nM/s, StdDev = 1.513 [ySNARE] = 1.250 µM, Disassembly = 6.907 nM/s, StdDev = 0.468 [ySNARE] = 1.667 µM, Disassembly = 8.893 nM/s, StdDev = 1.106 [ySNARE] = 3.333 µM, Disassembly = 7.560 nM/s, StdDev = 2.013

## Sheet: Ext. 6J
Vacuolar fusion assay
No Sec18	30 nM	100 nM	300 nM
0.701397	0.681564	1.83715	7.70503
1.38827	0.520391	7.56257	12.6293
0.846927	0.473743	2.69749	6.92961
